# Supplementary material for: 2-{1-[(2-Nitro­benzene­sulfonamido)­meth­yl]cyclo­hexyl}acetic acid
Source: Acta Crystallogr Sect E Struct Rep Online. 2011 Dec 10;68(Pt 1):o86. doi: 10.1107/S160053681105224X (PMC3254438; doi:10.1107/S160053681105224X)
Supplement: Supplementary file 2 [file e-68-00o86-Isup2.hkl]

#
# h,k,l, Fc-squared, Fo-squared, sigma(Fo-squared) and status flag
#
data_I
_shelx_title ' GABA2_0m in P2(1)/n'
_shelx_refln_list_code          4
_shelx_F_calc_maximum      164.39
_exptl_crystal_F_000       752.00
_reflns_d_resolution_high  0.7496
 
loop_
 _symmetry_equiv_pos_as_xyz
 'x, y, z'
 '-x, y+1/2, -z+1/2'
 '-x, -y, -z'
 'x, -y-1/2, z-1/2'
 
_cell_length_a     7.7383
_cell_length_b    20.7319
_cell_length_c    11.9460
_cell_angle_alpha  90.000
_cell_angle_beta  116.869
_cell_angle_gamma  90.000
 
_shelx_F_squared_multiplier     1.000
 
loop_
 _refln_index_h
 _refln_index_k
 _refln_index_l
 _refln_F_squared_calc
 _refln_F_squared_meas
 _refln_F_squared_sigma
 _refln_observed_status
   1   0   0       52.42       68.80      2.02 o
   2   0   0     2974.58     3187.78     26.71 o
   3   0   0     9188.17     9659.62     72.31 o
   4   0   0      256.40      199.73      3.04 o
   5   0   0      458.17      419.17      6.97 o
   6   0   0      501.07      493.36     10.66 o
   7   0   0      139.72      120.08      6.05 o
   8   0   0        8.83       10.67      3.39 o
   9   0   0        4.17        4.05      3.81 o
   1   1   0     5588.24     5301.24     46.52 o
   2   1   0      531.77      519.79      3.41 o
   3   1   0     1538.02     1648.12      9.90 o
   4   1   0       13.48       13.14      1.18 o
   5   1   0      279.78      281.39      4.43 o
   6   1   0       97.30       84.22      3.93 o
   7   1   0        0.32       -0.24      1.71 o
   8   1   0        1.63        0.91      1.99 o
   9   1   0        3.09        7.64      2.76 o
   0   2   0        2.70        0.22      0.36 o
   1   2   0     1802.05     1765.20     24.06 o
   2   2   0       83.31       74.34      1.18 o
   3   2   0        6.86        8.52      0.62 o
   4   2   0      968.32     1114.42      8.00 o
   5   2   0      264.39      279.64      3.62 o
   6   2   0       28.29       21.92      2.51 o
   7   2   0       11.70        8.47      1.98 o
   8   2   0        4.89        3.97      2.15 o
   9   2   0        1.86        2.80      2.24 o
   1   3   0       65.44       48.48      0.81 o
   2   3   0     4035.87     4116.46     21.99 o
   3   3   0     2648.63     2688.18     16.73 o
   4   3   0      783.27      834.90      6.39 o
   5   3   0      310.59      312.86      6.69 o
   6   3   0      179.16      184.48      4.71 o
   7   3   0       18.14       20.18      3.89 o
   8   3   0        4.53        9.30      2.88 o
   9   3   0       38.43       43.65      3.67 o
   0   4   0       39.47       37.45      1.35 o
   1   4   0     5841.36     5811.93     34.50 o
   2   4   0     1083.85     1047.99      6.55 o
   3   4   0      663.81      697.01      5.04 o
   4   4   0        0.18        0.18      0.66 o
   5   4   0       85.36       85.09      2.63 o
   6   4   0      491.64      459.65      7.48 o
   7   4   0       13.71       15.41      2.34 o
   8   4   0        7.53       12.59      2.40 o
   9   4   0       25.23       33.04      4.00 o
   1   5   0     7769.40     7804.64     47.20 o
   2   5   0       25.78       34.36      0.93 o
   3   5   0       17.01       14.49      0.90 o
   4   5   0      582.61      602.33      5.41 o
   5   5   0     2072.58     2044.03     17.31 o
   6   5   0       96.07       91.49      3.92 o
   7   5   0       99.67       96.44      3.89 o
   8   5   0       57.00       57.67      5.57 o
   9   5   0       80.75       82.94      6.89 o
   0   6   0     4775.58     4695.28     39.47 o
   1   6   0     1995.35     2143.71     13.35 o
   2   6   0        0.05        0.58      0.38 o
   3   6   0      250.84      253.33      3.01 o
   4   6   0      224.96      222.21      4.19 o
   5   6   0       95.03      103.21      3.03 o
   6   6   0        0.18        0.19      2.22 o
   7   6   0        3.13        3.26      2.21 o
   8   6   0       17.25       19.15      3.16 o
   1   7   0      977.54     1008.91      7.05 o
   2   7   0       92.85       93.50      1.55 o
   3   7   0       16.92       15.31      0.83 o
   4   7   0      286.80      298.42      4.35 o
   5   7   0      727.78      760.08      8.39 o
   6   7   0        0.48       -0.50      2.12 o
   7   7   0        2.24        4.14      2.58 o
   8   7   0       21.05       22.64      3.23 o
   0   8   0      633.96      766.17      8.25 o
   1   8   0     4106.04     4263.70     26.22 o
   2   8   0     1308.35     1326.50      9.61 o
   3   8   0      105.17       98.00      1.73 o
   4   8   0       27.74       27.74      1.74 o
   5   8   0      235.09      241.34      4.68 o
   6   8   0        3.38       -1.37      1.88 o
   7   8   0       45.03       41.26      4.09 o
   8   8   0        2.38        4.13      2.68 o
   1   9   0     1121.64     1077.35      8.34 o
   2   9   0     1721.42     1880.53     13.86 o
   3   9   0      562.28      539.03      5.02 o
   4   9   0        8.96       10.04      0.97 o
   5   9   0       96.39       82.08      3.41 o
   6   9   0      198.89      190.36      5.51 o
   7   9   0       65.36       69.24      5.06 o
   8   9   0        0.29       -0.83      2.55 o
   0  10   0      952.19     1025.94     15.41 o
   1  10   0     1043.89     1133.00     11.39 o
   2  10   0      577.32      576.57      7.39 o
   3  10   0       11.31       13.62      1.13 o
   4  10   0     1106.68     1110.82     10.67 o
   5  10   0       45.03       43.10      3.19 o
   6  10   0        4.30        5.54      2.11 o
   7  10   0        1.84        0.83      5.04 o
   8  10   0       15.48       17.06      3.37 o
   1  11   0      568.45      603.40      7.55 o
   2  11   0     1778.56     1911.55     17.13 o
   3  11   0      226.70      226.05      4.29 o
   4  11   0       48.51       44.80      1.91 o
   5  11   0        5.40        4.08      2.13 o
   6  11   0        5.21        4.23      2.12 o
   7  11   0        0.61        0.51      2.76 o
   8  11   0        7.11        9.47      3.65 o
   0  12   0      296.84      308.74     10.96 o
   1  12   0       29.79       39.52      2.17 o
   2  12   0      899.21      952.84     10.73 o
   3  12   0      250.72      249.65      3.72 o
   4  12   0      836.13      814.76      9.88 o
   5  12   0      115.08      112.56      6.62 o
   6  12   0       28.39       35.49      3.25 o
   7  12   0       19.78       21.54      6.80 o
   8  12   0        8.22       10.62      3.91 o
   1  13   0      107.40       91.42      3.14 o
   2  13   0       52.37       50.24      2.48 o
   3  13   0      421.02      432.67      5.30 o
   4  13   0       30.11       35.85      2.19 o
   5  13   0       32.83       35.00      3.25 o
   6  13   0        5.24        3.95      2.33 o
   7  13   0       18.66       21.08      4.16 o
   8  13   0        0.06       -3.84      3.19 o
   0  14   0       56.52       67.78     10.21 o
   1  14   0      163.14      163.68      4.04 o
   2  14   0     1841.48     1901.40     20.60 o
   3  14   0      144.65      146.94      3.45 o
   4  14   0      276.73      276.69      5.56 o
   5  14   0      311.34      327.49      7.75 o
   6  14   0        4.44        0.30      2.17 o
   7  14   0        5.38        4.79      3.21 o
   1  15   0      144.03      157.46      5.07 o
   2  15   0      108.45      143.18      6.58 o
   3  15   0      334.08      310.55      5.27 o
   4  15   0       83.21       80.09      3.61 o
   5  15   0        4.30        9.97      2.66 o
   6  15   0        8.01        5.67      3.21 o
   7  15   0        3.85        4.41      3.39 o
   0  16   0        6.15        1.66      3.28 o
   1  16   0      257.54      236.08      6.33 o
   2  16   0       99.94      101.25      3.69 o
   3  16   0      154.87      141.52      5.67 o
   4  16   0        0.29       -0.66      2.40 o
   5  16   0       23.74       22.36      3.15 o
   6  16   0       87.65       82.66      6.15 o
   7  16   0        1.24        6.43      3.56 o
   1  17   0      358.45      336.42      6.42 o
   2  17   0        7.27        2.45      1.71 o
   3  17   0     1071.23     1040.69     15.15 o
   4  17   0       17.36       16.62      3.05 o
   5  17   0       46.20       45.24      5.08 o
   6  17   0        3.95        5.07      4.28 o
   7  17   0       14.64       10.45      4.09 o
   0  18   0        6.95        2.52      2.90 o
   1  18   0       46.33       46.21      4.07 o
   2  18   0      181.18      159.37      5.49 o
   3  18   0       15.66       16.09      2.73 o
   4  18   0       86.59       78.19      4.93 o
   5  18   0        7.61        6.32      2.86 o
   6  18   0        1.61       -1.74      3.11 o
   1  19   0       60.66       55.47      3.31 o
   2  19   0        3.30        5.41      1.91 o
   3  19   0      222.01      236.39      6.80 o
   4  19   0       17.39       18.35      3.29 o
   5  19   0       66.40       70.61      6.05 o
   6  19   0       28.58       28.97      4.90 o
   0  20   0     1346.98     1328.70     30.37 o
   1  20   0      193.14      185.06      5.38 o
   2  20   0       29.19       23.62      4.59 o
   3  20   0       92.77       93.68      5.12 o
   4  20   0        0.33       -0.56      2.76 o
   5  20   0        9.31        5.81      4.91 o
   6  20   0       17.28       16.88      4.66 o
   1  21   0      336.44      340.58      7.20 o
   2  21   0       46.96       45.93      3.99 o
   3  21   0       17.77       18.97      4.10 o
   4  21   0       73.90       62.12      4.99 o
   5  21   0       23.01       16.45      4.46 o
   0  22   0      333.40      330.87     10.33 o
   1  22   0        3.88        8.40      2.32 o
   2  22   0      112.97      127.45      9.82 o
   3  22   0       33.57       26.12      6.17 o
   4  22   0       14.14       16.97      8.75 o
   5  22   0        0.11        0.12      3.73 o
   1  23   0       27.11       22.67      3.56 o
   2  23   0        0.22       -1.63      2.52 o
   3  23   0        2.28        4.68      3.78 o
   4  23   0       18.00       21.26      4.62 o
   5  23   0       18.96       28.97      5.49 o
   0  24   0      125.54      117.13      7.38 o
   1  24   0        0.63       -1.07      2.68 o
   2  24   0        4.89        3.96      2.84 o
   3  24   0       11.80        5.13      3.91 o
   4  24   0        5.02       -2.05      3.83 o
   1  25   0        1.26       -4.45      3.88 o
   2  25   0        9.94       10.73      4.16 o
   3  25   0        1.64       -3.66      3.62 o
   0  26   0      116.90      121.98     11.84 o
   1  26   0        0.07       -1.76      2.89 o
   2  26   0       34.64       32.96      5.42 o
   3  26   0       33.10       30.79      5.61 o
   1  27   0       67.38       67.85      9.95 o
  -9   1   1       33.77       44.44      3.73 o
  -8   1   1       25.00       24.72      2.66 o
  -7   1   1        0.38       -0.63      1.67 o
  -6   1   1        0.13       -1.20      0.92 o
  -5   1   1       45.23       52.12      1.51 o
  -4   1   1      207.08      222.12      2.73 o
  -3   1   1     5008.83     5163.04     31.12 o
  -2   1   1     2570.40     2589.70     17.25 o
  -1   1   1     9228.89     8437.81    118.40 o
   1   1   1    25758.62    22010.23    275.14 o
   2   1   1     2208.51     2108.90     12.23 o
   3   1   1      221.80      225.47      2.30 o
   4   1   1       33.10       30.78      1.17 o
   5   1   1      282.28      292.18      3.86 o
   6   1   1      119.23      110.28      4.80 o
   7   1   1        0.03       -0.38      1.81 o
   8   1   1        2.54        3.43      2.21 o
  -9   2   1       32.97       39.88      3.49 o
  -8   2   1        0.41       -0.99      1.84 o
  -7   2   1       76.59       71.62      4.62 o
  -6   2   1       26.82       28.55      1.68 o
  -5   2   1      238.26      227.73      2.75 o
  -4   2   1      407.54      449.30      3.97 o
  -3   2   1       16.17       21.55      0.94 o
  -2   2   1     4705.15     4440.52     28.69 o
  -1   2   1      517.28      527.35      4.99 o
   0   2   1     2133.68     2341.08     17.42 o
   1   2   1     4871.96     4854.74     24.96 o
   2   2   1     1664.23     1515.07      8.48 o
   3   2   1      275.48      317.11      2.93 o
   4   2   1      211.58      201.72      2.96 o
   5   2   1        2.62        0.88      1.31 o
   6   2   1        0.05       -1.19      1.65 o
   7   2   1        5.15        2.90      1.91 o
   8   2   1       17.38       22.44      2.50 o
  -9   3   1        4.56        2.25      2.72 o
  -8   3   1       14.15        6.90      2.24 o
  -7   3   1       97.02       88.29      3.82 o
  -6   3   1       31.54       29.46      1.63 o
  -5   3   1        0.48       -0.40      0.70 o
  -4   3   1      559.97      577.68      5.06 o
  -3   3   1      175.94      211.09      2.24 o
  -2   3   1     1452.16     1471.90     10.14 o
  -1   3   1     3642.95     3740.05     22.26 o
   0   3   1     1375.11     1452.17      8.38 o
   1   3   1      452.39      499.76      3.04 o
   2   3   1       78.53       74.12      1.04 o
   3   3   1       24.94       12.46      0.62 o
   4   3   1       33.30       31.49      1.33 o
   5   3   1      124.72      120.58      2.91 o
   6   3   1        1.67        1.34      1.83 o
   7   3   1       53.94       51.27      2.98 o
   8   3   1        0.04       -0.88      1.88 o
  -9   4   1        1.43       -0.23      2.25 o
  -8   4   1       91.45       98.42      5.14 o
  -7   4   1      162.85      172.15      4.81 o
  -6   4   1       54.47       41.63      2.32 o
  -5   4   1       49.29       51.30      1.68 o
  -4   4   1      607.86      575.27      4.28 o
  -3   4   1     2481.49     2627.33     19.22 o
  -2   4   1     1758.07     1723.64     11.60 o
  -1   4   1     1154.17     1219.65      7.21 o
   0   4   1    23734.07    21032.76    110.56 o
   1   4   1      279.16      255.69      2.16 o
   2   4   1       59.28       63.56      1.52 o
   3   4   1      125.92      156.70      1.94 o
   4   4   1       46.88       51.89      1.67 o
   5   4   1      173.19      171.86      5.01 o
   6   4   1      706.28      688.43      9.56 o
   7   4   1        2.41        3.40      1.77 o
   8   4   1       51.37       59.81      4.97 o
  -9   5   1        6.73       10.59      3.04 o
  -8   5   1       18.85       21.82      2.58 o
  -7   5   1        2.60        0.01      1.95 o
  -6   5   1      186.51      180.54      3.99 o
  -5   5   1       62.49       61.37      2.05 o
  -4   5   1      156.02      148.88      2.04 o
  -3   5   1        0.30        1.16      0.51 o
  -2   5   1      329.42      301.08      2.77 o
  -1   5   1      100.99       92.79      1.17 o
   0   5   1     1912.63     1931.23     10.68 o
   1   5   1      797.32      871.08      5.67 o
   2   5   1      668.67      705.15      4.63 o
   3   5   1      597.61      638.45      5.03 o
   4   5   1      169.46      154.60      3.49 o
   5   5   1       43.94       45.83      2.26 o
   6   5   1       45.75       47.47      4.18 o
   7   5   1       61.95       56.73      4.27 o
   8   5   1        3.04        0.14      2.57 o
  -9   6   1       14.90       12.87      3.12 o
  -8   6   1      163.94      163.61      5.87 o
  -7   6   1       19.90       23.99      2.34 o
  -6   6   1       78.74       78.44      3.09 o
  -5   6   1      132.72      128.46      2.52 o
  -4   6   1     2897.44     2967.44     21.38 o
  -3   6   1      973.19      954.52      7.90 o
  -2   6   1      195.01      243.31      2.52 o
  -1   6   1       40.61       41.09      1.32 o
   0   6   1      173.63      146.04      2.27 o
   1   6   1     3409.48     3478.76     19.80 o
   2   6   1     2463.76     2722.03     14.42 o
   3   6   1       69.54       70.73      1.91 o
   4   6   1     1300.22     1328.09     12.31 o
   5   6   1        3.59        2.58      1.84 o
   6   6   1      158.82      156.37      6.23 o
   7   6   1       19.73       13.23      2.74 o
   8   6   1       28.03       25.91      3.58 o
  -9   7   1        2.09        1.53      2.71 o
  -8   7   1       36.28       51.22      4.07 o
  -7   7   1       12.29        9.41      2.37 o
  -6   7   1      177.81      175.34      4.94 o
  -5   7   1        1.35       -1.62      1.12 o
  -4   7   1      239.00      242.17      3.62 o
  -3   7   1      263.59      230.88      2.45 o
  -2   7   1     1743.05     1741.69     12.02 o
  -1   7   1        8.42        2.54      0.49 o
   0   7   1     1261.80     1236.28      7.91 o
   1   7   1      301.65      336.03      3.01 o
   2   7   1        0.45        1.52      0.62 o
   3   7   1     1310.89     1330.44     10.07 o
   4   7   1      186.05      190.56      3.25 o
   5   7   1      467.20      462.53      9.25 o
   6   7   1        0.17       -2.95      2.22 o
   7   7   1       48.85       62.99      5.08 o
   8   7   1        1.99        2.04      2.68 o
  -9   8   1       12.78       22.91      3.60 o
  -8   8   1        1.51        5.27      2.52 o
  -7   8   1       16.02       15.74      2.83 o
  -6   8   1       41.19       40.05      3.04 o
  -5   8   1       13.39       12.05      1.53 o
  -4   8   1        3.98        0.60      0.99 o
  -3   8   1      607.05      623.16      5.84 o
  -2   8   1      169.26      211.54      2.39 o
  -1   8   1      116.76       96.73      1.64 o
   0   8   1     2340.43     2433.43     14.51 o
   1   8   1        0.66        1.00      0.60 o
   2   8   1     1301.87     1520.30     12.31 o
   3   8   1      706.40      711.03      6.34 o
   4   8   1       62.70       52.96      1.96 o
   5   8   1       16.30       16.05      2.45 o
   6   8   1       87.38       95.47      5.34 o
   7   8   1        0.00       -4.99      2.49 o
   8   8   1       12.82       11.37      3.97 o
  -8   9   1       28.40       35.36      3.68 o
  -7   9   1       75.84       72.47      4.06 o
  -6   9   1      119.44      113.08      5.31 o
  -5   9   1      322.67      324.83      5.12 o
  -4   9   1        3.97        6.76      1.25 o
  -3   9   1        0.22       -0.20      0.77 o
  -2   9   1        8.21        9.20      0.92 o
  -1   9   1      506.85      576.36      5.17 o
   0   9   1        3.78        2.99      0.68 o
   1   9   1      152.55      170.12      2.71 o
   2   9   1     2430.96     2539.69     18.65 o
   3   9   1      570.95      585.58      5.35 o
   4   9   1        1.28        0.58      0.92 o
   5   9   1     1379.23     1353.68     24.75 o
   6   9   1       76.25       71.13      4.98 o
   7   9   1        9.65       13.83      3.26 o
   8   9   1       24.93       27.35      3.86 o
  -8  10   1       24.06       27.65      3.45 o
  -7  10   1        0.36        0.35      2.11 o
  -6  10   1       22.08       24.04      2.83 o
  -5  10   1     2314.98     2246.67     22.13 o
  -4  10   1       77.28       77.50      2.64 o
  -3  10   1      724.01      739.58      7.66 o
  -2  10   1      687.78      720.86      6.09 o
  -1  10   1     1079.94     1111.03     10.30 o
   0  10   1      125.65      107.86      3.88 o
   1  10   1      476.43      513.02      7.70 o
   2  10   1     3105.07     3242.68     23.51 o
   3  10   1       11.51       12.59      0.90 o
   4  10   1        2.65        2.55      1.16 o
   5  10   1       15.66       18.15      2.51 o
   6  10   1       35.27       42.08      4.34 o
   7  10   1        0.02       -1.83      2.76 o
   8  10   1       33.67       38.21      7.81 o
  -8  11   1       11.47       13.00      3.47 o
  -7  11   1       59.56       69.19      4.66 o
  -6  11   1      357.34      382.89      9.07 o
  -5  11   1      838.37      835.69     12.53 o
  -4  11   1      104.15       83.90      2.60 o
  -3  11   1      784.49      828.13      9.55 o
  -2  11   1       15.31        7.56      1.14 o
  -1  11   1       66.40       59.42      2.09 o
   0  11   1      412.12      413.83      5.98 o
   1  11   1     3337.48     3556.30     28.22 o
   2  11   1       74.50       81.33      2.46 o
   3  11   1     1561.97     1527.51     12.26 o
   4  11   1        0.00        0.57      1.36 o
   5  11   1       15.15       11.83      2.32 o
   6  11   1        0.42       -0.76      2.49 o
   7  11   1       43.04       49.58      4.98 o
   8  11   1        3.51        7.18      4.66 o
  -8  12   1        0.00        0.63      3.11 o
  -7  12   1        3.31        3.35      2.32 o
  -6  12   1       21.03       17.09      3.69 o
  -5  12   1      346.73      356.41     10.05 o
  -4  12   1        0.03        1.06      1.34 o
  -3  12   1       79.98       89.87      3.08 o
  -2  12   1     1872.75     1917.16     16.58 o
  -1  12   1      112.77      103.08      6.15 o
   0  12   1      288.51      318.35      5.32 o
   1  12   1       84.67       85.82      3.01 o
   2  12   1      911.36      864.51      8.90 o
   3  12   1      885.51      889.00      9.21 o
   4  12   1       12.58       15.97      1.89 o
   5  12   1        5.54        6.12      2.17 o
   6  12   1       17.70       18.60      3.55 o
   7  12   1       21.57       18.59      3.80 o
  -8  13   1        5.73        5.91      3.44 o
  -7  13   1        4.92        5.83      3.15 o
  -6  13   1       32.48       34.41      3.30 o
  -5  13   1       17.60       11.56      3.28 o
  -4  13   1        3.57        5.25      1.74 o
  -3  13   1        9.58        4.63      2.18 o
  -2  13   1      351.28      358.68      5.64 o
  -1  13   1       10.44       11.08      1.53 o
   0  13   1       10.98       14.41      1.65 o
   1  13   1      151.85      145.43      3.77 o
   2  13   1        1.20       -2.04      1.02 o
   3  13   1       25.76       23.37      1.89 o
   4  13   1      148.92      133.98      5.45 o
   5  13   1      178.28      177.03      5.61 o
   6  13   1       10.97       16.71      4.03 o
   7  13   1        0.09        7.04      3.47 o
  -8  14   1       22.63       23.89      4.34 o
  -7  14   1       24.58       18.18      3.62 o
  -6  14   1        1.40        2.28      2.27 o
  -5  14   1      166.54      160.35      5.74 o
  -4  14   1        0.02       -2.82      1.41 o
  -3  14   1       34.92       31.81      2.70 o
  -2  14   1       30.27       33.07      2.18 o
  -1  14   1      572.55      601.72      8.18 o
   0  14   1       55.80       67.77      2.94 o
   1  14   1       81.68       90.41      4.38 o
   2  14   1       36.88       25.31      2.12 o
   3  14   1        1.81        0.90      0.72 o
   4  14   1       15.20       18.40      2.17 o
   5  14   1       17.99       14.80      2.70 o
   6  14   1       31.05       32.26      4.36 o
   7  14   1        2.04        3.02      3.39 o
  -8  15   1       22.90       24.45      6.55 o
  -7  15   1        6.88        8.04      3.29 o
  -6  15   1        2.69        2.17      2.41 o
  -5  15   1      271.32      273.32      7.29 o
  -4  15   1       42.92       40.87      3.31 o
  -3  15   1       80.06       72.46      3.77 o
  -2  15   1      213.77      226.42      5.53 o
  -1  15   1      229.53      225.58      4.85 o
   0  15   1      252.46      252.02      5.19 o
   1  15   1      353.48      364.27      6.42 o
   2  15   1      162.19      162.65      4.30 o
   3  15   1      407.64      395.19      8.22 o
   4  15   1      217.35      210.75      5.15 o
   5  15   1      131.31      139.97      5.41 o
   6  15   1        0.13       -2.81      2.83 o
   7  15   1       26.07       17.22      4.18 o
  -7  16   1        5.13        6.38      3.29 o
  -6  16   1       40.65       37.38      4.02 o
  -5  16   1       14.15       26.40      4.09 o
  -4  16   1      261.56      247.05      7.13 o
  -3  16   1       88.88       87.45      3.42 o
  -2  16   1      836.78      773.30      9.99 o
  -1  16   1       36.80       33.17      2.51 o
   0  16   1      303.10      276.81      5.69 o
   1  16   1      100.21      105.45      4.66 o
   2  16   1      403.90      379.00      6.73 o
   3  16   1       69.82       78.73      4.37 o
   4  16   1      612.16      562.51     12.41 o
   5  16   1        5.44        4.15      3.11 o
   6  16   1        0.44       -5.42      2.85 o
   7  16   1        0.40        2.97      3.65 o
  -7  17   1        0.10       -1.39      3.21 o
  -6  17   1       16.93       13.08      3.03 o
  -5  17   1       75.60       64.91      4.48 o
  -4  17   1        0.83       -2.83      4.08 o
  -3  17   1      299.64      266.86     12.23 o
  -2  17   1      432.95      424.79      9.75 o
  -1  17   1        9.55        5.71      2.55 o
   0  17   1      329.80      309.46      6.23 o
   1  17   1       17.60       20.88      2.34 o
   2  17   1       32.80       27.34      2.46 o
   3  17   1       57.00       43.11      3.56 o
   4  17   1       21.85       22.58      3.25 o
   5  17   1        0.22       -2.66      2.94 o
   6  17   1        8.70       20.74      4.18 o
  -7  18   1        0.08        5.09      3.47 o
  -6  18   1        1.67        5.72      3.29 o
  -5  18   1        9.58        9.66      2.95 o
  -4  18   1        8.26        5.54      2.68 o
  -3  18   1        0.42       -1.99      2.07 o
  -2  18   1       90.71       80.37      3.61 o
  -1  18   1        3.04        2.07      1.86 o
   0  18   1     1032.79      995.54     12.66 o
   1  18   1       19.64       19.07      2.36 o
   2  18   1        0.63       -0.73      1.65 o
   3  18   1       68.77       52.02      3.91 o
   4  18   1       10.20        8.60      2.81 o
   5  18   1       76.52       81.44      6.50 o
   6  18   1       24.46       17.89      4.36 o
  -6  19   1       72.84       64.56      5.97 o
  -5  19   1       11.71       12.10      3.00 o
  -4  19   1        7.70        8.85      4.28 o
  -3  19   1      167.25      144.07      7.52 o
  -2  19   1      180.79      173.07     10.26 o
  -1  19   1       85.46       85.93      3.91 o
   0  19   1        5.46       13.11      3.26 o
   1  19   1      618.15      598.93     15.21 o
   2  19   1       54.88       59.54      3.37 o
   3  19   1        3.54        0.20      2.36 o
   4  19   1        1.08       -1.74      2.57 o
   5  19   1       26.35       31.87      4.90 o
   6  19   1        3.79        2.36      3.65 o
  -6  20   1       43.31       46.76      6.43 o
  -5  20   1       57.53       68.78      5.02 o
  -4  20   1       71.23       77.66      6.23 o
  -3  20   1       48.36       44.11      5.05 o
  -2  20   1       23.96       31.74      3.39 o
  -1  20   1       41.21       41.73      3.10 o
   0  20   1      181.54      182.33      6.76 o
   1  20   1       31.22       30.29      2.83 o
   2  20   1       85.71       92.37      5.13 o
   3  20   1       38.55       37.14      3.78 o
   4  20   1       29.18       27.44      3.91 o
   5  20   1        1.81        4.89      3.65 o
   6  20   1       60.26       65.92      6.59 o
  -6  21   1       10.41        6.55      5.54 o
  -5  21   1       43.23       41.67      4.59 o
  -4  21   1      110.62       97.86      7.02 o
  -3  21   1        0.12        3.11      3.29 o
  -2  21   1        0.19       -3.97      2.13 o
  -1  21   1       69.85       72.80      3.94 o
   0  21   1       56.51       65.50      3.79 o
   1  21   1        2.34        0.24      2.01 o
   2  21   1        7.99        7.15      3.41 o
   3  21   1      115.42      121.39      7.39 o
   4  21   1       15.48       18.68      4.46 o
   5  21   1      112.15      132.22     19.28 o
  -5  22   1        4.73        6.52      3.83 o
  -4  22   1        5.67        4.55      3.65 o
  -3  22   1        3.01       -2.11      3.29 o
  -2  22   1       23.45       20.70      3.34 o
  -1  22   1        6.61        8.97      2.73 o
   0  22   1      127.01      126.87      6.33 o
   1  22   1       43.54       35.50      3.64 o
   2  22   1        0.00       -1.82      2.61 o
   3  22   1        2.83       -0.94      3.26 o
   4  22   1        5.65        9.45      4.10 o
   5  22   1        0.02        0.31      4.01 o
  -5  23   1        2.18        1.82      5.17 o
  -4  23   1       43.89       42.14      5.61 o
  -3  23   1       15.10       19.43      4.28 o
  -2  23   1        0.26       -1.65      2.55 o
  -1  23   1      362.97      359.42      9.12 o
   0  23   1       10.62        7.09      2.42 o
   1  23   1        5.85        5.21      2.78 o
   2  23   1        0.04       -1.95      2.56 o
   3  23   1        7.42       10.19      5.80 o
   4  23   1        0.96       -5.11      3.62 o
  -4  24   1        4.63        0.76      5.42 o
  -3  24   1       74.94       78.72      6.94 o
  -2  24   1       14.60       14.05      3.30 o
  -1  24   1       54.66       57.53      4.65 o
   0  24   1       55.19       57.88      4.00 o
   1  24   1        1.51        1.74      2.76 o
   2  24   1       24.50       24.79      3.82 o
   3  24   1       15.68       24.69      4.95 o
   4  24   1       31.96       32.83      5.69 o
  -4  25   1       74.48       80.11      7.39 o
  -3  25   1       34.25       31.83      7.18 o
  -2  25   1       68.81       76.14      6.86 o
  -1  25   1      226.61      233.39     10.15 o
   0  25   1       35.16       31.51      5.16 o
   1  25   1        6.44        3.73      3.00 o
   2  25   1        0.00        6.52      3.80 o
   3  25   1        0.31       -1.89      3.83 o
  -3  26   1        5.90        6.85      4.36 o
  -2  26   1       52.17       60.27     12.35 o
  -1  26   1       10.65       15.76      3.73 o
   0  26   1      174.72      171.81     15.12 o
   1  26   1        9.73        6.39      4.18 o
   2  26   1        0.76       -0.38      7.81 o
  -2  27   1        8.56        7.43      5.67 o
  -1  27   1        0.04        1.67      5.67 o
   0  27   1       35.65       33.01      5.52 o
   1  27   1        1.56       -6.30      3.92 o
  -9   0   2        2.89        3.53      3.31 o
  -8   0   2        5.97        1.80      2.59 o
  -7   0   2      674.70      670.07     12.63 o
  -6   0   2       36.45       32.37      1.70 o
  -5   0   2       22.13       25.43      2.65 o
  -4   0   2     5763.20     6120.74     53.48 o
  -3   0   2     2808.68     2754.80     25.14 o
  -2   0   2      515.47      524.66      9.26 o
  -1   0   2      879.83      859.88      8.44 o
   0   0   2    20469.89    17963.25    204.87 o
   1   0   2     8922.12     8860.58     67.97 o
   2   0   2       34.08       18.74      3.34 o
   3   0   2      122.25      110.10      2.48 o
   4   0   2        6.70        8.33      1.11 o
   5   0   2      777.37      801.88     10.69 o
   6   0   2       94.57      114.48     15.50 o
   7   0   2       54.33       53.16      4.95 o
   8   0   2        9.87       14.24      3.10 o
  -9   1   2        4.61        0.78      2.16 o
  -8   1   2      102.04       95.05      3.87 o
  -7   1   2        4.22       -1.74      1.60 o
  -6   1   2       96.45       88.40      2.29 o
  -5   1   2       59.41       58.69      2.49 o
  -4   1   2      325.17      360.13      4.56 o
  -3   1   2       59.76       65.19      1.69 o
  -2   1   2     1614.11     1652.41     11.06 o
  -1   1   2     5418.76     5144.23     31.39 o
   0   1   2      827.14      867.50      5.37 o
   1   1   2     5372.47     5136.50     30.44 o
   2   1   2      946.67      897.36      5.99 o
   3   1   2      113.66      139.43      1.97 o
   4   1   2       94.08       89.33      1.79 o
   5   1   2       82.81       75.85      2.61 o
   6   1   2       41.82       42.98      2.98 o
   7   1   2        0.08        1.03      1.79 o
   8   1   2        0.62       -0.79      2.26 o
  -9   2   2        1.11        1.52      2.18 o
  -8   2   2        1.40        1.00      1.76 o
  -7   2   2       18.82       11.76      2.04 o
  -6   2   2        0.41        0.15      1.20 o
  -5   2   2       69.87       60.77      2.32 o
  -4   2   2      201.81      227.04      4.04 o
  -3   2   2      333.84      332.17      3.89 o
  -2   2   2     2505.81     2459.43     18.23 o
  -1   2   2     5983.01     5947.09     35.96 o
   0   2   2     4447.76     4373.15     22.31 o
   1   2   2      218.87      185.59      2.12 o
   2   2   2      570.57      639.50      4.14 o
   3   2   2      307.79      331.79      2.99 o
   4   2   2        0.16       -0.15      0.65 o
   5   2   2       15.31       16.54      2.68 o
   6   2   2       15.73       15.83      2.04 o
   7   2   2       11.04       10.64      2.11 o
   8   2   2        4.73       10.35      2.96 o
  -9   3   2       93.78      110.83      5.49 o
  -8   3   2        1.19        2.09      1.79 o
  -7   3   2       81.16       68.55      3.04 o
  -6   3   2      238.49      220.11      3.04 o
  -5   3   2      139.16      152.51      2.45 o
  -4   3   2     2485.82     2750.12     19.09 o
  -3   3   2     1870.79     2020.39     14.53 o
  -2   3   2        0.04        0.92      0.71 o
  -1   3   2       51.23       81.97      1.01 o
   0   3   2    14824.44    13649.30     81.63 o
   1   3   2      111.49      142.43      1.78 o
   2   3   2       10.43       12.07      0.62 o
   3   3   2      555.86      583.72      5.00 o
   4   3   2       98.11       96.57      2.11 o
   5   3   2        7.55        2.96      1.37 o
   6   3   2        6.16        4.72      1.76 o
   7   3   2        1.78        3.95      2.10 o
   8   3   2        7.76        6.58      3.91 o
  -9   4   2       12.88        9.16      2.85 o
  -8   4   2        1.64        2.88      2.94 o
  -7   4   2      152.54      157.44      6.40 o
  -6   4   2        0.19       -1.71      0.85 o
  -5   4   2       10.27       10.43      1.03 o
  -4   4   2        4.24        3.05      0.77 o
  -3   4   2       97.54      112.56      1.71 o
  -2   4   2       24.61       51.46      1.64 o
  -1   4   2    27024.25    24298.79    189.08 o
   0   4   2     2344.92     2421.03     13.94 o
   1   4   2      148.90      116.26      1.37 o
   2   4   2     1764.86     1784.30     10.79 o
   3   4   2       29.87       28.37      1.24 o
   4   4   2       49.49       43.47      1.42 o
   5   4   2       88.70       96.69      3.33 o
   6   4   2      225.84      216.43      8.24 o
   7   4   2        1.48        1.68      2.11 o
   8   4   2        2.24        2.69      2.71 o
  -9   5   2       73.77       77.59      3.93 o
  -8   5   2       48.90       48.97      4.83 o
  -7   5   2        3.38        1.33      2.84 o
  -6   5   2      161.36      191.96      3.52 o
  -5   5   2       82.47       79.71      2.34 o
  -4   5   2       14.09       15.09      1.17 o
  -3   5   2      345.24      340.15      4.10 o
  -2   5   2     4010.40     3851.65     22.82 o
  -1   5   2      149.75      135.37      1.46 o
   0   5   2     8357.38     8412.99     44.82 o
   1   5   2        0.79        2.01      0.52 o
   2   5   2      348.76      347.51      2.98 o
   3   5   2      236.15      272.35      3.50 o
   4   5   2      391.84      359.75      5.49 o
   5   5   2     1624.27     1570.15     41.08 o
   6   5   2       91.67      102.35      5.69 o
   7   5   2       40.03       46.37      4.46 o
   8   5   2        6.72        9.57      3.14 o
  -9   6   2        7.29       14.66      2.81 o
  -8   6   2       14.21       17.02      2.30 o
  -7   6   2       92.92       92.78      5.42 o
  -6   6   2       14.21        8.86      1.01 o
  -5   6   2       13.67       12.00      1.00 o
  -4   6   2      425.11      458.09      6.82 o
  -3   6   2      447.73      457.12      4.22 o
  -2   6   2      179.97      187.25      2.01 o
  -1   6   2     2630.96     2722.98     14.85 o
   0   6   2     1528.90     1599.43      9.29 o
   1   6   2      175.50      223.42      2.36 o
   2   6   2      577.53      577.19      4.73 o
   3   6   2     1235.66     1366.73     11.23 o
   4   6   2      453.83      434.34      8.04 o
   5   6   2       11.54        8.25      3.15 o
   6   6   2        7.37        5.13      2.76 o
   7   6   2       16.67       20.42      3.25 o
   8   6   2        1.03       -0.51      2.66 o
  -9   7   2        1.56       -0.96      2.45 o
  -8   7   2        1.82        1.50      2.17 o
  -7   7   2       11.12       12.54      1.67 o
  -6   7   2       95.22       94.12      2.15 o
  -5   7   2     1149.39     1148.57      9.43 o
  -4   7   2        0.09        1.87      1.27 o
  -3   7   2      869.74      897.03      7.59 o
  -2   7   2      386.69      474.04      3.92 o
  -1   7   2      536.90      569.34      4.03 o
   0   7   2     5130.12     5512.59     29.23 o
   1   7   2     4733.90     4990.97     26.67 o
   2   7   2       38.08       39.56      1.28 o
   3   7   2      683.83      712.93      7.48 o
   4   7   2       38.90       39.44      2.85 o
   5   7   2       82.15       64.02      7.94 o
   6   7   2       75.55       75.07      5.35 o
   7   7   2       10.14       14.59      3.56 o
   8   7   2        0.14        2.56      2.86 o
  -9   8   2        0.05        2.64      2.70 o
  -8   8   2       29.66       31.15      3.29 o
  -7   8   2       36.95       39.30      2.87 o
  -6   8   2      118.66      111.31      4.14 o
  -5   8   2     1116.19     1136.19     10.71 o
  -4   8   2      126.62      123.72      2.90 o
  -3   8   2      123.87      119.75      1.97 o
  -2   8   2        2.98        2.59      0.67 o
  -1   8   2       15.65       21.87      1.12 o
   0   8   2      119.60      155.46      1.97 o
   1   8   2      140.80      130.56      4.34 o
   2   8   2      254.65      262.19      4.58 o
   3   8   2       98.06      103.38      2.35 o
   4   8   2      277.44      275.43      4.70 o
   5   8   2       15.54       13.11      4.28 o
   6   8   2        6.91        5.46      3.40 o
   7   8   2        0.24        2.52      2.85 o
   8   8   2       16.96       21.04      3.75 o
  -9   9   2        0.61        2.69      2.75 o
  -8   9   2       30.76       34.60      3.47 o
  -7   9   2        2.73        2.31      2.00 o
  -6   9   2      413.07      412.71      7.84 o
  -5   9   2       29.29       31.60      1.93 o
  -4   9   2     1207.77     1226.06     12.73 o
  -3   9   2      233.04      222.65      3.23 o
  -2   9   2     3070.42     3219.33     21.09 o
  -1   9   2       82.77      104.84      2.12 o
   0   9   2       27.42       20.19      1.21 o
   1   9   2      686.63      655.07      6.33 o
   2   9   2       34.40       27.49      1.81 o
   3   9   2      411.40      430.22      5.42 o
   4   9   2       86.68       80.88      2.93 o
   5   9   2       25.00       26.78      3.55 o
   6   9   2        0.52        3.15      2.67 o
   7   9   2       44.20       45.85      4.98 o
   8   9   2       37.32       44.72      4.64 o
  -9  10   2       16.76       24.41      3.54 o
  -8  10   2       34.66       40.25      3.96 o
  -7  10   2       30.72       32.50      2.99 o
  -6  10   2       10.28        8.05      2.35 o
  -5  10   2       68.11       75.87      2.84 o
  -4  10   2      288.03      285.41      4.46 o
  -3  10   2      628.98      671.12      6.97 o
  -2  10   2      868.59      928.42      8.00 o
  -1  10   2        3.99        5.34      0.99 o
   0  10   2        9.50        8.82      1.49 o
   1  10   2     1297.51     1391.76     12.55 o
   2  10   2      343.83      374.42      4.87 o
   3  10   2      279.68      253.27      3.60 o
   4  10   2      645.27      662.27      8.57 o
   5  10   2        4.03        7.11      3.02 o
   6  10   2        1.55        3.78      2.85 o
   7  10   2        1.79        1.02      3.19 o
  -8  11   2       23.76       22.43      3.22 o
  -7  11   2       34.45       36.05      3.86 o
  -6  11   2      245.09      239.25      6.28 o
  -5  11   2      424.28      414.57     10.84 o
  -4  11   2       20.56       13.47      1.75 o
  -3  11   2        0.13        0.35      1.24 o
  -2  11   2      282.77      309.89      5.13 o
  -1  11   2      984.08     1018.40      9.91 o
   0  11   2       30.53       36.59      2.69 o
   1  11   2     1088.94     1157.91     11.06 o
   2  11   2      206.23      206.08      5.29 o
   3  11   2       19.56       17.34      1.36 o
   4  11   2        5.14       12.20      1.77 o
   5  11   2       10.78        7.90      2.94 o
   6  11   2       20.85       15.23      3.65 o
   7  11   2        8.98        8.77      3.65 o
  -8  12   2        4.88        8.32      5.29 o
  -7  12   2       26.31       24.17      2.97 o
  -6  12   2      167.47      169.17      7.65 o
  -5  12   2      200.83      198.35      5.75 o
  -4  12   2       50.22       55.94      2.80 o
  -3  12   2      475.29      466.07      6.53 o
  -2  12   2      275.91      291.95      4.50 o
  -1  12   2      128.39      113.43      3.14 o
   0  12   2     1043.90     1021.97     11.49 o
   1  12   2      143.67      142.42      3.56 o
   2  12   2      172.20      182.18      3.60 o
   3  12   2        8.50       11.60      1.34 o
   4  12   2      120.54      111.38      3.62 o
   5  12   2        4.23        5.48      2.94 o
   6  12   2       11.07        8.44      3.39 o
   7  12   2       10.37       11.64      3.73 o
  -8  13   2        0.47        3.94      3.01 o
  -7  13   2       13.46       17.25      4.13 o
  -6  13   2       76.53       73.24      4.27 o
  -5  13   2       54.48       65.95      3.96 o
  -4  13   2      368.81      370.80      6.10 o
  -3  13   2        8.61       10.00      1.56 o
  -2  13   2        1.78        4.16      2.00 o
  -1  13   2      273.51      254.40      4.80 o
   0  13   2       90.14       93.24      3.16 o
   1  13   2      110.17      105.82      3.45 o
   2  13   2      478.29      461.65      6.08 o
   3  13   2      158.60      163.38      3.72 o
   4  13   2      199.64      194.28      4.67 o
   5  13   2       56.20       56.01      8.44 o
   6  13   2       11.34       12.45      3.73 o
   7  13   2       31.09       38.10      5.17 o
  -8  14   2       17.18       16.06      3.74 o
  -7  14   2        6.61        3.94      2.45 o
  -6  14   2       22.80       24.47      3.09 o
  -5  14   2      302.33      322.25      7.62 o
  -4  14   2       21.50       17.57      2.95 o
  -3  14   2      344.94      314.37      6.51 o
  -2  14   2       65.35       77.02      2.81 o
  -1  14   2       58.08       57.59      2.71 o
   0  14   2        0.25       -0.18      1.37 o
   1  14   2      149.61      136.73      3.95 o
   2  14   2      428.10      443.80      7.15 o
   3  14   2     1208.99     1178.76     12.00 o
   4  14   2       56.57       65.03      3.23 o
   5  14   2       24.98       18.92      3.91 o
   6  14   2        0.06        4.23      3.19 o
   7  14   2       11.22       15.61      4.41 o
  -8  15   2       23.78       23.48      4.16 o
  -7  15   2       14.61       12.23      3.24 o
  -6  15   2       24.16       28.69      3.27 o
  -5  15   2      560.06      552.76     10.56 o
  -4  15   2      222.13      232.66      5.27 o
  -3  15   2      139.50      142.91      6.06 o
  -2  15   2      184.64      193.01      6.22 o
  -1  15   2      105.31       96.43      3.41 o
   0  15   2       22.63       26.30      2.24 o
   1  15   2      546.82      528.71      8.08 o
   2  15   2      116.06      112.34      3.94 o
   3  15   2       23.03       17.90      2.11 o
   4  15   2       13.19       13.17      2.67 o
   5  15   2       48.50       46.07      4.98 o
   6  15   2       10.35       13.53      4.01 o
   7  15   2        0.07        3.04      3.47 o
  -8  16   2        0.64        0.76      4.54 o
  -7  16   2       33.31       36.74      4.46 o
  -6  16   2       20.11       19.44      3.13 o
  -5  16   2       28.21       30.01      3.40 o
  -4  16   2        0.16       -1.71      2.30 o
  -3  16   2        0.39       -3.69      2.36 o
  -2  16   2       15.36       13.95      1.91 o
  -1  16   2     1058.14     1069.63     12.80 o
   0  16   2       11.37       10.05      2.06 o
   1  16   2      231.55      243.53      5.50 o
   2  16   2      242.78      260.52      5.67 o
   3  16   2       75.82       78.20      4.43 o
   4  16   2       81.79       90.04      5.36 o
   5  16   2        1.12        6.50      3.40 o
   6  16   2        7.94       11.74      4.79 o
  -7  17   2        0.43        3.02      3.21 o
  -6  17   2       36.85       37.38      3.86 o
  -5  17   2       53.76       57.22      4.37 o
  -4  17   2      179.78      187.65      7.48 o
  -3  17   2       37.17       35.82      3.93 o
  -2  17   2      394.50      404.43      6.82 o
  -1  17   2     1229.49     1191.21     14.09 o
   0  17   2      269.93      261.35      5.88 o
   1  17   2        7.76        4.73      1.86 o
   2  17   2      228.31      235.21      5.57 o
   3  17   2      213.61      197.93      6.34 o
   4  17   2       92.88       87.49      6.32 o
   5  17   2      102.54       95.73      6.95 o
   6  17   2        4.26       10.53      4.01 o
  -7  18   2        5.20        9.45      3.74 o
  -6  18   2        5.44        8.90      2.95 o
  -5  18   2      146.67      137.58      8.73 o
  -4  18   2       14.26        8.08      4.28 o
  -3  18   2       87.34       98.55      5.35 o
  -2  18   2      717.98      679.69      9.58 o
  -1  18   2      207.29      215.50      5.35 o
   0  18   2       16.27       16.65      2.36 o
   1  18   2       23.70       17.30      2.39 o
   2  18   2      116.64      102.33      4.16 o
   3  18   2       58.60       61.34      4.22 o
   4  18   2       61.67       52.76      5.34 o
   5  18   2        1.03        3.71      3.65 o
   6  18   2       10.68       17.77      4.63 o
  -7  19   2        0.07        1.84      3.47 o
  -6  19   2       25.56       27.67      3.80 o
  -5  19   2        7.59        3.98      4.29 o
  -4  19   2       29.65       28.33      4.36 o
  -3  19   2        6.71        4.34      2.40 o
  -2  19   2       77.41       76.73      3.61 o
  -1  19   2      157.70      147.88      4.74 o
   0  19   2      477.15      467.76      8.18 o
   1  19   2        2.81       -0.23      1.86 o
   2  19   2        9.24        9.22      2.10 o
   3  19   2      151.60      143.74      5.90 o
   4  19   2       10.39        7.08      3.73 o
   5  19   2       15.87        7.06      3.92 o
  -6  20   2       24.78       25.61      3.87 o
  -5  20   2        3.38        3.42      2.86 o
  -4  20   2        0.52       -4.91      2.97 o
  -3  20   2       16.45       14.98      2.94 o
  -2  20   2        0.02        0.80      2.36 o
  -1  20   2        6.43        5.95      2.13 o
   0  20   2      124.84      129.15      4.79 o
   1  20   2        0.29        0.19      1.97 o
   2  20   2        5.32        4.10      2.66 o
   3  20   2        2.73       -0.20      2.55 o
   4  20   2       36.83       35.27      4.98 o
   5  20   2        1.46        3.28      3.92 o
  -6  21   2       18.01       25.29      4.72 o
  -5  21   2        5.01        3.25      4.11 o
  -4  21   2      169.50      162.78      8.01 o
  -3  21   2       25.09       21.53      4.36 o
  -2  21   2      143.78      126.38      6.03 o
  -1  21   2      117.26      133.87      4.83 o
   0  21   2        0.67        0.98      2.19 o
   1  21   2       29.22       31.30      3.53 o
   2  21   2      114.21      109.65      5.66 o
   3  21   2        2.29       -2.60      3.11 o
   4  21   2       22.56       21.37      4.72 o
   5  21   2       33.71       31.25      7.81 o
  -6  22   2        4.63       -2.80      3.65 o
  -5  22   2       11.76       10.12      4.05 o
  -4  22   2        7.96       11.74      3.98 o
  -3  22   2      281.10      278.69     10.25 o
  -2  22   2        7.08       11.87      2.93 o
  -1  22   2        0.26        3.11      2.66 o
   0  22   2      178.90      167.00      5.58 o
   1  22   2       35.48       39.20      3.53 o
   2  22   2        0.76       -2.80      2.42 o
   3  22   2       21.89       32.02      4.99 o
   4  22   2       55.02       68.43      6.68 o
  -5  23   2        4.02        4.28      3.38 o
  -4  23   2       37.84       37.50      5.25 o
  -3  23   2       16.67       19.40      4.36 o
  -2  23   2       60.54       61.40      4.68 o
  -1  23   2        1.94        2.38      5.19 o
   0  23   2        6.40        5.36      2.40 o
   1  23   2       20.49       12.25      3.22 o
   2  23   2       13.09       20.36      3.49 o
   3  23   2        0.14       -3.38      3.47 o
   4  23   2       16.69       22.07      5.17 o
  -5  24   2       14.04       17.69      4.41 o
  -4  24   2        0.04       -0.50      3.78 o
  -3  24   2       13.28        5.75      6.55 o
  -2  24   2        5.58        7.05      2.98 o
  -1  24   2        0.13       -4.41      2.57 o
   0  24   2       11.95        5.73      2.96 o
   1  24   2        0.41       -1.72      2.66 o
   2  24   2        1.22        3.65      2.90 o
   3  24   2        1.26       -1.01      3.92 o
  -4  25   2        0.07       -2.20      3.83 o
  -3  25   2        0.64        1.35      6.80 o
  -2  25   2       49.37       60.74      6.23 o
  -1  25   2       49.30       54.67      4.99 o
   0  25   2      104.93      101.88      7.56 o
   1  25   2        0.79       -0.92      2.91 o
   2  25   2        5.01        7.43      4.09 o
   3  25   2       21.50       15.21      6.30 o
  -3  26   2      108.32      122.90      8.64 o
  -2  26   2       17.27       23.68      6.68 o
  -1  26   2       61.97       62.56      5.23 o
   0  26   2       12.47       14.11      4.63 o
   1  26   2       33.46       35.17      5.49 o
   2  26   2        1.53        4.47      4.16 o
  -2  27   2       24.07       27.64      5.43 o
  -1  27   2       95.66       98.79     11.34 o
   0  27   2        9.30        7.29      7.06 o
  -9   1   3        3.85        3.97      1.91 o
  -8   1   3       15.99       15.96      1.96 o
  -7   1   3        5.30        7.26      1.16 o
  -6   1   3      180.30      178.20      4.29 o
  -5   1   3      234.23      216.39      5.00 o
  -4   1   3      693.82      741.63      7.44 o
  -3   1   3     7802.78     8335.75     54.39 o
  -2   1   3     2247.67     2265.54     16.02 o
  -1   1   3        0.88       -0.62      0.31 o
   0   1   3        6.54        2.13      0.50 o
   1   1   3      133.73      152.28      1.91 o
   2   1   3     1711.38     1793.98     12.84 o
   3   1   3       28.63       30.16      1.23 o
   4   1   3      173.79      160.00      2.50 o
   5   1   3       87.42       81.26      3.42 o
   6   1   3       94.57       82.03      3.87 o
   7   1   3        9.33        4.87      1.78 o
   8   1   3        2.75        3.48      2.83 o
  -9   2   3       34.00       36.38      2.93 o
  -8   2   3       26.21       24.21      2.14 o
  -7   2   3      119.04       97.13      3.42 o
  -6   2   3        4.80        3.62      1.48 o
  -5   2   3       32.64       35.38      2.21 o
  -4   2   3        2.64       -1.70      1.49 o
  -3   2   3      454.37      397.56      4.48 o
  -2   2   3       33.52       25.25      1.45 o
  -1   2   3     2305.79     2373.69     12.36 o
   0   2   3        3.81        8.38      0.47 o
   1   2   3     1610.52     1520.90      9.60 o
   2   2   3      359.02      352.73      3.63 o
   3   2   3      616.81      586.69      4.78 o
   4   2   3       17.36       18.96      1.16 o
   5   2   3       87.25       87.29      4.29 o
   6   2   3       11.78       10.06      1.99 o
   7   2   3       28.31       25.38      3.30 o
   8   2   3        0.41        4.50      2.81 o
  -9   3   3        0.23        2.58      2.10 o
  -8   3   3       49.01       43.93      3.60 o
  -7   3   3        0.02       -0.14      1.38 o
  -6   3   3        3.89        3.16      1.26 o
  -5   3   3      341.06      345.62      5.88 o
  -4   3   3      783.88      791.15      9.85 o
  -3   3   3        0.64       -1.62      0.81 o
  -2   3   3     2831.58     2876.42     20.60 o
  -1   3   3       42.51       48.19      0.85 o
   0   3   3      426.75      400.31      3.02 o
   1   3   3     1640.80     1797.35     11.82 o
   2   3   3      204.18      167.61      2.41 o
   3   3   3      364.70      359.73      3.82 o
   4   3   3     1081.56     1067.94     11.84 o
   5   3   3      129.88      135.12      4.72 o
   6   3   3        2.19       -0.79      1.76 o
   7   3   3       29.42       31.77      3.80 o
   8   3   3        0.98       -1.70      3.29 o
  -9   4   3        4.80        2.07      2.66 o
  -8   4   3       86.60       82.80      4.43 o
  -7   4   3       83.24       96.07      4.37 o
  -6   4   3       48.12       48.48      1.73 o
  -5   4   3        9.78       10.06      1.54 o
  -4   4   3      467.25      516.59     10.26 o
  -3   4   3      529.24      596.04      5.82 o
  -2   4   3      501.74      492.32      5.13 o
  -1   4   3       57.17       39.43      0.91 o
   0   4   3     4761.68     4781.18     25.64 o
   1   4   3       47.55       53.62      1.66 o
   2   4   3       21.92       15.60      1.15 o
   3   4   3        8.57       10.12      1.04 o
   4   4   3      109.94       93.21      3.15 o
   5   4   3      133.18      125.33      4.78 o
   6   4   3       13.65       11.12      2.48 o
   7   4   3        6.09        4.81      2.61 o
   8   4   3        1.08        0.95      2.81 o
  -9   5   3        0.94        0.42      2.24 o
  -8   5   3        2.97        4.68      1.87 o
  -7   5   3       76.61       70.56      3.25 o
  -6   5   3        5.13        2.61      1.13 o
  -5   5   3        7.49        6.06      1.16 o
  -4   5   3      113.09      118.53      2.47 o
  -3   5   3       43.45       52.43      1.70 o
  -2   5   3     3089.71     3342.35     20.08 o
  -1   5   3      471.78      545.05      4.32 o
   0   5   3     9655.61     9790.81     55.02 o
   1   5   3      345.75      345.38      3.25 o
   2   5   3      982.80     1075.28     10.16 o
   3   5   3      347.77      377.49      5.54 o
   4   5   3        0.54        0.61      1.57 o
   5   5   3       44.07       45.98      4.18 o
   6   5   3        0.43        0.59      2.76 o
   7   5   3        0.09        0.52      2.40 o
   8   5   3        2.31       -2.84      3.65 o
  -9   6   3       12.12       16.78      2.35 o
  -8   6   3       27.09       26.99      2.66 o
  -7   6   3      111.62      108.57      2.86 o
  -6   6   3      326.19      335.51      5.97 o
  -5   6   3      220.25      213.06      4.06 o
  -4   6   3      135.81      129.32      2.91 o
  -3   6   3     2097.89     2240.05     25.61 o
  -2   6   3      645.62      720.48      7.02 o
  -1   6   3     2204.87     2082.13     12.38 o
   0   6   3       16.37       26.70      1.00 o
   1   6   3     8554.22     8825.69     60.58 o
   2   6   3     1338.69     1509.95     11.96 o
   3   6   3       76.09       77.93      2.70 o
   4   6   3      266.79      251.29      5.52 o
   5   6   3        6.64        8.82      2.85 o
   6   6   3      159.52      163.04      8.57 o
   7   6   3       31.30       36.38      4.02 o
  -9   7   3        0.07       -2.18      2.24 o
  -8   7   3       43.45       43.39      2.58 o
  -7   7   3       38.28       42.91      2.57 o
  -6   7   3      125.54      121.02      2.67 o
  -5   7   3       22.10       16.78      1.71 o
  -4   7   3       61.89       66.51      2.46 o
  -3   7   3       61.66       73.65      1.72 o
  -2   7   3     1788.94     1745.67     12.05 o
  -1   7   3     2735.02     2921.22     16.16 o
   0   7   3      150.54      139.66      2.00 o
   1   7   3     1046.30     1064.40      9.06 o
   2   7   3      548.45      485.85      5.56 o
   3   7   3        0.02       -2.09      1.04 o
   4   7   3      178.95      175.51      4.78 o
   5   7   3       30.89       29.51      3.65 o
   6   7   3       80.73       79.79      5.87 o
   7   7   3        2.33       10.54      5.80 o
  -9   8   3        0.08       -1.39      2.29 o
  -8   8   3       23.42       28.15      3.06 o
  -7   8   3       87.18       90.85      3.53 o
  -6   8   3      499.32      471.30      5.51 o
  -5   8   3      507.24      511.56      5.64 o
  -4   8   3       10.50       18.87      1.10 o
  -3   8   3      978.54     1073.81      9.07 o
  -2   8   3      718.61      754.92      6.18 o
  -1   8   3     2074.81     2165.76     13.16 o
   0   8   3       66.25       85.79      2.82 o
   1   8   3       67.41       49.25      2.21 o
   2   8   3        1.03       -0.05      0.73 o
   3   8   3       33.02       44.85      2.25 o
   4   8   3       55.56       52.99      3.19 o
   5   8   3       22.94       23.31      3.56 o
   6   8   3        8.94        7.69      3.29 o
   7   8   3        0.75        5.29      3.56 o
  -9   9   3       64.92       68.23      6.70 o
  -8   9   3        2.58        5.35      1.96 o
  -7   9   3        0.00        0.84      1.64 o
  -6   9   3      171.24      174.90      4.80 o
  -5   9   3      109.55      105.26      2.74 o
  -4   9   3      595.70      573.08      5.94 o
  -3   9   3      413.47      419.18      3.94 o
  -2   9   3     1077.96     1192.37      8.90 o
  -1   9   3        0.79        2.54      0.77 o
   0   9   3       13.52       16.22      1.78 o
   1   9   3       66.14       64.57      2.17 o
   2   9   3       35.87       36.46      1.52 o
   3   9   3      175.12      190.28      3.27 o
   4   9   3       62.72       64.65      4.19 o
   5   9   3       25.99       26.02      3.65 o
   6   9   3       28.18       34.17      4.36 o
   7   9   3       35.70       29.99      4.72 o
  -9  10   3       31.62       27.83      3.57 o
  -8  10   3       50.14       48.48      3.34 o
  -7  10   3        0.02        0.16      1.87 o
  -6  10   3      163.32      173.35      5.02 o
  -5  10   3     3193.99     3252.06     26.72 o
  -4  10   3      470.07      482.51      6.04 o
  -3  10   3      320.07      375.74      5.02 o
  -2  10   3       48.95       42.50      1.25 o
  -1  10   3       82.66       84.00      2.17 o
   0  10   3     1717.82     1829.33     14.39 o
   1  10   3      175.36      143.21      3.65 o
   2  10   3       11.46       12.45      1.80 o
   3  10   3       50.20       57.72      1.93 o
   4  10   3        0.47        1.76      1.80 o
   5  10   3      150.71      144.94      6.76 o
   6  10   3       43.55       44.62      6.17 o
   7  10   3        7.45       14.44      4.91 o
  -9  11   3       16.49       23.73      6.29 o
  -8  11   3       29.81       33.18      3.11 o
  -7  11   3        3.61        1.47      2.00 o
  -6  11   3      502.46      523.81      9.24 o
  -5  11   3      464.68      453.19      6.25 o
  -4  11   3      965.83      942.62      9.81 o
  -3  11   3      256.54      244.87      4.25 o
  -2  11   3        1.00        0.27      0.45 o
  -1  11   3        9.05        3.59      1.10 o
   0  11   3     1750.23     1717.67     17.34 o
   1  11   3      425.12      446.14      8.00 o
   2  11   3      461.99      458.43      9.02 o
   3  11   3      311.50      296.71      4.04 o
   4  11   3       59.01       61.27      3.63 o
   5  11   3        1.85        0.90      2.94 o
   6  11   3       93.98      104.96     13.48 o
   7  11   3       33.32       39.13      5.24 o
  -8  12   3        8.91       11.04      2.52 o
  -7  12   3        4.24       -0.12      2.00 o
  -6  12   3       64.19       62.73      3.77 o
  -5  12   3        1.96        0.42      2.28 o
  -4  12   3       28.43       37.33      2.41 o
  -3  12   3      158.22      145.92      4.07 o
  -2  12   3      101.35      109.60      2.64 o
  -1  12   3        2.07       -0.09      1.26 o
   0  12   3      135.61      128.12      3.62 o
   1  12   3       30.87       20.71      1.79 o
   2  12   3       10.02        5.33      1.64 o
   3  12   3     1064.50      999.51      9.28 o
   4  12   3       11.18       10.81      2.32 o
   5  12   3       23.27       17.48      3.73 o
   6  12   3       15.61       16.34      4.18 o
   7  12   3        3.17        4.54      5.29 o
  -8  13   3        2.60        4.59      2.95 o
  -7  13   3       13.30       11.03      2.52 o
  -6  13   3       23.88       34.91      3.31 o
  -5  13   3        3.74       -0.35      2.07 o
  -4  13   3       25.89       27.92      2.35 o
  -3  13   3       80.51       88.61      3.01 o
  -2  13   3       22.51       26.16      1.78 o
  -1  13   3      330.52      318.00      5.52 o
   0  13   3      181.22      171.06      4.21 o
   1  13   3      253.60      253.57      5.28 o
   2  13   3       19.23       31.32      2.36 o
   3  13   3        4.16        6.74      1.52 o
   4  13   3      423.50      415.21      8.55 o
   5  13   3      103.55       98.40      6.50 o
   6  13   3        7.07       14.85      4.01 o
   7  13   3        1.31        2.54      3.80 o
  -8  14   3        0.01       -0.55      2.39 o
  -7  14   3        0.02       -3.95      1.97 o
  -6  14   3      306.08      293.74     13.57 o
  -5  14   3       86.65       72.26      4.16 o
  -4  14   3        1.10        2.79      1.24 o
  -3  14   3      124.39      125.18      4.73 o
  -2  14   3       14.28       16.37      1.69 o
  -1  14   3       69.67       64.01      3.02 o
   0  14   3      133.64      132.67      4.05 o
   1  14   3      608.23      622.25      8.93 o
   2  14   3      114.64      110.73      3.91 o
   3  14   3      109.12      110.80      3.35 o
   4  14   3        4.86        9.88      5.54 o
   5  14   3        1.50        7.69      3.39 o
   6  14   3       72.99       71.58      6.31 o
  -8  15   3       11.17       13.32      4.41 o
  -7  15   3       40.88       43.53      4.68 o
  -6  15   3       49.71       48.75      3.98 o
  -5  15   3       28.52       27.13      3.22 o
  -4  15   3      154.95      148.31     10.37 o
  -3  15   3       85.13       86.65      3.95 o
  -2  15   3        7.90        3.53      1.42 o
  -1  15   3        0.24       -0.22      1.55 o
   0  15   3     3807.05     3770.86     35.03 o
   1  15   3        0.09       -1.12      1.75 o
   2  15   3      273.96      257.35      6.40 o
   3  15   3       90.19       82.71      3.72 o
   4  15   3       38.27       33.13      6.43 o
   5  15   3       38.37       37.54      4.90 o
   6  15   3       35.59       52.59      5.79 o
  -8  16   3       12.69       15.59      4.01 o
  -7  16   3        2.00        2.22      2.50 o
  -6  16   3        4.51        5.33      2.57 o
  -5  16   3      111.25      111.22      5.28 o
  -4  16   3        2.57        1.87      2.58 o
  -3  16   3      332.64      328.67      7.13 o
  -2  16   3      155.49      147.91      4.05 o
  -1  16   3      152.51      151.39      4.32 o
   0  16   3      916.33      872.68     13.00 o
   1  16   3      580.76      580.89      8.97 o
   2  16   3       25.07       29.64      2.60 o
   3  16   3       33.95       41.69      3.78 o
   4  16   3       11.20       10.33      3.56 o
   5  16   3       57.16       73.95      6.32 o
   6  16   3        5.12        7.17      3.91 o
  -7  17   3        0.10        1.31      3.10 o
  -6  17   3      106.08      102.75      6.61 o
  -5  17   3        1.33        1.92      2.56 o
  -4  17   3        0.02       -4.72      2.40 o
  -3  17   3       48.69       44.90      3.28 o
  -2  17   3       32.06       33.56      3.42 o
  -1  17   3        2.93        0.77      1.73 o
   0  17   3        5.83        8.02      2.09 o
   1  17   3      177.72      158.76      4.88 o
   2  17   3       57.77       50.50      5.24 o
   3  17   3       17.29       22.18      2.64 o
   4  17   3        4.79        1.20      3.29 o
   5  17   3        0.78       -0.67      3.47 o
   6  17   3        0.06        2.00      5.54 o
  -7  18   3        1.69        4.01      2.83 o
  -6  18   3        0.73        4.67      2.78 o
  -5  18   3       17.20       18.80      3.92 o
  -4  18   3      117.51      111.54      6.50 o
  -3  18   3       83.39       81.36      4.37 o
  -2  18   3       17.69       14.79      2.22 o
  -1  18   3        0.53        0.07      1.96 o
   0  18   3      129.54      117.02      4.40 o
   1  18   3       51.16       59.19      3.45 o
   2  18   3       20.18       19.44      2.45 o
   3  18   3       50.17       55.63      4.24 o
   4  18   3       45.41       43.86      5.25 o
   5  18   3        0.71        5.17      3.74 o
  -7  19   3        0.75       -1.62      3.08 o
  -6  19   3       18.16       23.40      5.99 o
  -5  19   3      186.04      182.94      7.06 o
  -4  19   3       31.25       38.71      9.32 o
  -3  19   3       50.80       52.05      3.82 o
  -2  19   3      848.29      848.44     14.59 o
  -1  19   3       37.16       37.48      2.97 o
   0  19   3       53.14       48.40      3.31 o
   1  19   3       23.60       18.57      2.56 o
   2  19   3      140.02      136.24      4.76 o
   3  19   3       55.96       50.59      4.30 o
   4  19   3      132.43      134.18     16.76 o
   5  19   3        5.11        1.72      6.55 o
  -6  20   3        2.51        5.69      6.09 o
  -5  20   3       40.51       51.10      4.60 o
  -4  20   3      148.58      141.81      7.48 o
  -3  20   3      322.96      323.36     10.34 o
  -2  20   3       44.30       43.46      4.84 o
  -1  20   3      563.03      567.43      9.26 o
   0  20   3       28.61       28.87      2.94 o
   1  20   3      127.50      126.08      4.91 o
   2  20   3        1.50        2.55      2.73 o
   3  20   3       80.86       84.69      8.19 o
   4  20   3       17.55       14.13      4.36 o
   5  20   3        8.38       21.00      4.90 o
  -6  21   3       26.46       29.25      4.27 o
  -5  21   3        2.12        3.85      4.56 o
  -4  21   3      174.81      177.46     14.74 o
  -3  21   3      238.38      226.88     11.97 o
  -2  21   3       96.40       84.79      5.06 o
  -1  21   3      322.92      309.15      6.94 o
   0  21   3        6.96        2.88      2.18 o
   1  21   3       41.52       40.15      4.04 o
   2  21   3       15.44       15.98      3.27 o
   3  21   3        0.14        5.25      3.65 o
   4  21   3       75.76       74.98      6.95 o
  -6  22   3        3.63        6.43      3.29 o
  -5  22   3        3.58        2.14      3.04 o
  -4  22   3       14.49       10.76      4.01 o
  -3  22   3        1.18        5.96      3.78 o
  -2  22   3        3.98        9.78      3.05 o
  -1  22   3        5.55        5.29      2.76 o
   0  22   3       16.83       13.79      2.62 o
   1  22   3       16.58       16.45      2.69 o
   2  22   3       18.17       18.44      3.39 o
   3  22   3        8.41        7.49      3.91 o
   4  22   3        0.60        9.89      4.54 o
  -5  23   3        0.09       -1.12      3.22 o
  -4  23   3       32.97       27.65      4.88 o
  -3  23   3        0.75        0.38      3.56 o
  -2  23   3       48.10       47.65      4.30 o
  -1  23   3       13.68       11.20      3.47 o
   0  23   3       27.78       29.51      3.13 o
   1  23   3        0.29       -0.03      2.74 o
   2  23   3       15.20       17.43      3.54 o
   3  23   3       49.17       43.00      5.88 o
  -5  24   3        8.63       11.31      3.81 o
  -4  24   3       18.51       15.00      4.46 o
  -3  24   3       74.59       70.94      6.50 o
  -2  24   3        5.59       13.75      4.18 o
  -1  24   3      153.99      172.45      7.03 o
   0  24   3       49.69       55.29      5.73 o
   1  24   3        1.80        1.49      3.44 o
   2  24   3        1.67        0.04      2.84 o
   3  24   3       60.24       52.72      6.42 o
  -4  25   3      104.83      121.00      8.45 o
  -3  25   3        0.31       -5.76      8.82 o
  -2  25   3      142.82      156.64      8.73 o
  -1  25   3        2.02        3.31      3.14 o
   0  25   3        0.22       -5.42      5.29 o
   1  25   3       11.60       10.65      5.17 o
   2  25   3        8.44        6.82      4.16 o
  -3  26   3        0.32        2.95      4.16 o
  -2  26   3       41.95       41.20      7.69 o
  -1  26   3       27.32       26.75      4.64 o
   0  26   3       13.24       11.28      5.54 o
   1  26   3        1.19        5.88      7.18 o
  -1  27   3        1.41        4.28      6.30 o
   0  27   3        0.01       -4.29      3.83 o
 -10   0   4        5.58        4.30      3.21 o
  -9   0   4        0.23        0.84      2.25 o
  -8   0   4       75.03       75.86      9.58 o
  -7   0   4        9.98       13.51      2.97 o
  -6   0   4       85.39       71.57      6.55 o
  -5   0   4     1045.37     1082.21     14.85 o
  -4   0   4     1532.88     1756.96     26.45 o
  -3   0   4      141.28      129.79      3.92 o
  -2   0   4      136.92      195.34      2.51 o
  -1   0   4       66.49       70.73      2.37 o
   0   0   4     4665.76     4879.96     41.46 o
   1   0   4      163.80      139.17      3.64 o
   2   0   4      157.89      175.64      5.42 o
   3   0   4     1406.27     1398.50     17.83 o
   4   0   4       12.44       14.98      3.85 o
   5   0   4       74.51       71.02      4.23 o
   6   0   4       33.48       34.61      3.49 o
   7   0   4       12.76        2.52      4.28 o
 -10   1   4        8.68        5.71      2.99 o
  -9   1   4       22.79       23.07      2.20 o
  -8   1   4       11.12       12.24      1.73 o
  -7   1   4       86.82       95.40      3.84 o
  -6   1   4        4.94        4.11      1.49 o
  -5   1   4        0.74        1.91      1.23 o
  -4   1   4        8.14        9.15      1.40 o
  -3   1   4      276.63      293.91      5.79 o
  -2   1   4     8043.59     8012.60     43.29 o
  -1   1   4     7834.38     7904.71     39.46 o
   0   1   4     1627.47     1717.73     10.19 o
   1   1   4      171.66      158.52      2.74 o
   2   1   4     2104.79     2069.22     17.74 o
   3   1   4      170.71      165.09      3.03 o
   4   1   4     1173.31     1132.21      9.02 o
   5   1   4       22.96       21.22      2.11 o
   6   1   4       33.79       35.17      2.72 o
   7   1   4        4.14        5.54      2.76 o
 -10   2   4        0.18       -1.54      2.23 o
  -9   2   4        0.01       -0.86      1.59 o
  -8   2   4       63.27       52.22      3.62 o
  -7   2   4       43.17       35.31      2.78 o
  -6   2   4       72.61       76.65      4.16 o
  -5   2   4     1129.08     1081.42     13.04 o
  -4   2   4     1100.90     1115.03     11.53 o
  -3   2   4     2546.42     2548.69     22.20 o
  -2   2   4    10007.02    10291.32     55.46 o
  -1   2   4        0.80        0.58      0.95 o
   0   2   4      304.19      331.71      2.79 o
   1   2   4     1004.21     1020.66      7.51 o
   2   2   4      213.17      178.50      4.10 o
   3   2   4      116.67       97.83      2.78 o
   4   2   4       24.26       16.66      1.62 o
   5   2   4       12.78        9.27      2.32 o
   6   2   4        3.31        4.47      2.17 o
   7   2   4        4.79        4.18      2.71 o
 -10   3   4        1.16       -1.44      2.69 o
  -9   3   4        5.55        3.15      1.87 o
  -8   3   4       12.75        4.78      2.14 o
  -7   3   4      142.40      125.01      5.72 o
  -6   3   4       18.70       20.03      2.07 o
  -5   3   4       33.85       26.88      2.58 o
  -4   3   4        9.47       13.70      1.96 o
  -3   3   4      157.12      177.15      3.25 o
  -2   3   4      604.42      563.58      4.40 o
  -1   3   4     1857.06     1809.78      9.45 o
   0   3   4     1182.97     1207.95      7.06 o
   1   3   4       93.91       91.24      2.74 o
   2   3   4      323.08      283.65      3.90 o
   3   3   4        6.74        4.24      1.15 o
   4   3   4       20.43       13.89      2.12 o
   5   3   4      220.26      219.54      6.00 o
   6   3   4        2.77        3.73      2.86 o
   7   3   4        4.95        1.82      2.26 o
  -9   4   4        7.82        9.55      2.04 o
  -8   4   4      107.35      105.51      5.16 o
  -7   4   4       41.18       37.17      2.05 o
  -6   4   4      767.25      745.70     13.69 o
  -5   4   4      441.97      451.98     12.02 o
  -4   4   4       52.30       53.10      3.11 o
  -3   4   4      805.58      872.69      7.62 o
  -2   4   4      148.38      141.56      1.88 o
  -1   4   4       40.99       24.04      0.90 o
   0   4   4     2040.65     2125.65     12.32 o
   1   4   4     5919.77     6103.81     52.17 o
   2   4   4      365.25      360.95      5.63 o
   3   4   4      827.86      791.80      8.26 o
   4   4   4      224.11      215.33      5.08 o
   5   4   4       29.88       27.13      2.81 o
   6   4   4        1.41       -1.03      2.94 o
   7   4   4        2.95        2.47      2.71 o
  -9   5   4        0.20       -0.64      2.28 o
  -8   5   4        2.43        3.31      2.14 o
  -7   5   4        8.02        4.23      1.41 o
  -6   5   4      100.28      107.89      2.44 o
  -5   5   4     1351.79     1447.20     16.77 o
  -4   5   4      916.43      963.62      9.11 o
  -3   5   4      332.04      307.47      4.03 o
  -2   5   4     1410.49     1470.59      9.12 o
  -1   5   4      120.35      139.76      1.65 o
   0   5   4      678.90      597.72      4.54 o
   1   5   4      561.93      521.71      6.90 o
   2   5   4       35.10       35.75      2.10 o
   3   5   4      140.65      134.76      3.67 o
   4   5   4       39.73       41.45      2.24 o
   5   5   4       21.48       14.25      3.29 o
   6   5   4       29.69       31.27      8.44 o
   7   5   4        0.00        1.39      2.86 o
  -9   6   4        0.22        4.23      2.00 o
  -8   6   4        1.88        4.48      1.52 o
  -7   6   4      172.30      168.18      4.29 o
  -6   6   4       47.65       62.74      2.51 o
  -5   6   4       34.50       32.18      1.71 o
  -4   6   4      130.74      156.02      3.18 o
  -3   6   4      877.45      976.14      7.91 o
  -2   6   4       36.44       49.94      1.96 o
  -1   6   4     1115.66     1116.71      7.07 o
   0   6   4      660.53      665.95      5.27 o
   1   6   4     1624.18     1735.14     14.98 o
   2   6   4      189.55      205.90      4.46 o
   3   6   4      455.77      443.36      5.34 o
   4   6   4        0.04       -0.38      1.24 o
   5   6   4        0.60        5.06      2.76 o
   6   6   4       12.78       11.45      4.91 o
   7   6   4       14.96       23.17      3.73 o
  -9   7   4        2.63        1.13      1.73 o
  -8   7   4       57.39       52.64      3.54 o
  -7   7   4        9.82        7.66      1.82 o
  -6   7   4      271.92      275.66      4.86 o
  -5   7   4      100.14      114.15      3.25 o
  -4   7   4        9.14       13.07      1.41 o
  -3   7   4       82.81       71.26      2.44 o
  -2   7   4     2109.85     2303.12     14.76 o
  -1   7   4      506.34      518.23      4.23 o
   0   7   4     3368.89     3490.28     25.18 o
   1   7   4        6.41       -0.72      0.93 o
   2   7   4      339.50      382.92      7.60 o
   3   7   4      117.49      105.46      3.67 o
   4   7   4        1.20       -1.69      1.65 o
   5   7   4       23.36       17.41      5.04 o
   6   7   4       14.42       16.03      3.74 o
   7   7   4        6.78        7.23      3.80 o
  -9   8   4        0.01       -0.87      2.05 o
  -8   8   4       52.17       52.16      2.98 o
  -7   8   4      168.46      163.86      4.89 o
  -6   8   4        4.47        9.51      2.09 o
  -5   8   4      295.08      305.20      5.48 o
  -4   8   4      213.81      214.28      2.93 o
  -3   8   4       54.83       43.31      1.60 o
  -2   8   4     1014.88     1066.50      8.99 o
  -1   8   4     1798.49     1844.47     13.24 o
   0   8   4       19.25       20.59      1.91 o
   1   8   4        5.86       12.24      1.01 o
   2   8   4        0.03       -0.02      0.95 o
   3   8   4      120.55      103.06      5.41 o
   4   8   4       56.15       49.15      3.34 o
   5   8   4       99.59       88.10      5.97 o
   6   8   4       14.60       13.96      3.83 o
   7   8   4       40.95       43.71      5.61 o
  -9   9   4       29.63       37.82      3.82 o
  -8   9   4       65.79       61.83      3.33 o
  -7   9   4      329.95      318.52      5.92 o
  -6   9   4      544.26      551.32      6.95 o
  -5   9   4       38.94       40.80      2.06 o
  -4   9   4     1145.83     1199.87     12.08 o
  -3   9   4      828.77      828.09      6.91 o
  -2   9   4      204.29      223.97      2.78 o
  -1   9   4      520.78      528.87      5.90 o
   0   9   4      969.82     1010.60      9.96 o
   1   9   4      626.92      651.36      7.40 o
   2   9   4      216.64      215.85      3.82 o
   3   9   4       45.24       34.29      2.69 o
   4   9   4       89.92       92.71      4.30 o
   5   9   4        3.14       -1.58      2.76 o
   6   9   4       38.43       40.45     13.48 o
   7   9   4        2.74        3.05      3.65 o
  -9  10   4       13.10       19.77      2.81 o
  -8  10   4        1.36        3.01      1.89 o
  -7  10   4        3.87        3.70      1.72 o
  -6  10   4        9.72        6.28      1.89 o
  -5  10   4        1.46       -0.39      1.90 o
  -4  10   4      424.46      466.22      5.50 o
  -3  10   4      165.24      179.36      3.38 o
  -2  10   4      366.00      361.20      3.71 o
  -1  10   4     1835.53     1846.57     16.04 o
   0  10   4      630.61      667.90      7.56 o
   1  10   4      120.58      106.60      3.55 o
   2  10   4        8.47        3.82      1.58 o
   3  10   4        9.13        5.70      2.15 o
   4  10   4       21.46       22.63      3.75 o
   5  10   4      125.42      113.78      7.31 o
   6  10   4        1.04       -0.88      3.39 o
   7  10   4        7.04       14.01      4.52 o
  -9  11   4        0.96       -1.27      2.26 o
  -8  11   4       54.58       54.52      3.42 o
  -7  11   4       55.79       54.34      3.22 o
  -6  11   4        0.11       -0.33      1.87 o
  -5  11   4       11.91       12.20      3.14 o
  -4  11   4      776.95      776.66      8.49 o
  -3  11   4      297.70      313.92      4.51 o
  -2  11   4      606.07      621.38      7.15 o
  -1  11   4        4.56        3.15      1.13 o
   0  11   4        0.41        1.64      1.93 o
   1  11   4      307.15      316.66      4.99 o
   2  11   4        1.05        2.54      1.19 o
   3  11   4        4.91        2.67      1.62 o
   4  11   4       86.74       75.93      4.15 o
   5  11   4        0.45        2.11      3.11 o
   6  11   4       20.78       18.64      4.54 o
  -9  12   4       12.42       21.16      3.42 o
  -8  12   4        3.51        0.89      2.06 o
  -7  12   4       59.97       59.86      3.75 o
  -6  12   4       74.58       66.47      3.75 o
  -5  12   4       29.00       23.11      2.62 o
  -4  12   4       39.64       40.82      2.49 o
  -3  12   4       32.73       29.71      1.96 o
  -2  12   4       45.90       43.13      2.13 o
  -1  12   4        5.27        6.53      1.76 o
   0  12   4        0.22       -0.05      1.19 o
   1  12   4       30.74       33.48      2.52 o
   2  12   4       28.61       32.00      1.84 o
   3  12   4      100.28      120.94      3.94 o
   4  12   4       12.73       13.06      3.47 o
   5  12   4       15.44       19.38      6.17 o
   6  12   4       33.72       28.43      5.54 o
  -8  13   4        1.80        4.09      2.27 o
  -7  13   4       28.42       35.94      3.53 o
  -6  13   4       93.09       92.70      5.99 o
  -5  13   4       88.99       85.19      4.23 o
  -4  13   4        5.74        3.34      1.93 o
  -3  13   4      266.76      267.84      4.94 o
  -2  13   4      414.08      422.47      5.63 o
  -1  13   4      208.04      209.89      5.99 o
   0  13   4     1088.72     1035.02     12.28 o
   1  13   4       57.63       58.72      3.71 o
   2  13   4      708.89      667.26      7.96 o
   3  13   4        6.39        7.11      1.86 o
   4  13   4      299.43      290.52     18.90 o
   5  13   4        0.50        0.75      3.29 o
   6  13   4        6.70        6.10      4.91 o
  -8  14   4       24.45       32.73      3.34 o
  -7  14   4        0.27       -0.83      2.21 o
  -6  14   4        0.11        1.19      2.30 o
  -5  14   4        0.29        1.43      2.21 o
  -4  14   4      161.43      162.19      4.32 o
  -3  14   4       95.92       97.30      3.89 o
  -2  14   4      306.17      305.03      5.27 o
  -1  14   4       63.84       61.53      3.21 o
   0  14   4        8.88        4.16      1.96 o
   1  14   4     1205.95     1140.44     13.70 o
   2  14   4      331.01      322.98      6.43 o
   3  14   4       42.89       34.60      2.65 o
   4  14   4       46.76       43.15      4.99 o
   5  14   4       89.82       95.14      7.04 o
   6  14   4        2.79        3.51      3.83 o
  -8  15   4       20.37       22.16      3.44 o
  -7  15   4       34.67       41.42      3.77 o
  -6  15   4       26.31       23.02      3.16 o
  -5  15   4      139.90      120.43      5.30 o
  -4  15   4       70.99       81.32      5.17 o
  -3  15   4       43.35       48.18      3.11 o
  -2  15   4        3.95        5.49      1.53 o
  -1  15   4        0.11        1.61      1.64 o
   0  15   4       82.49       72.17      3.56 o
   1  15   4      103.34       95.88      4.02 o
   2  15   4       97.44       91.89      3.93 o
   3  15   4       14.70       13.39      2.71 o
   4  15   4       25.02       28.49      4.46 o
   5  15   4       20.37       17.00      4.36 o
   6  15   4       48.46       55.72      6.55 o
  -8  16   4       14.79       10.18      4.00 o
  -7  16   4        0.83        1.74      3.15 o
  -6  16   4       93.31       95.23      5.11 o
  -5  16   4        1.15        0.43      2.34 o
  -4  16   4      246.02      219.69     12.73 o
  -3  16   4      158.25      134.36      4.70 o
  -2  16   4      142.63      138.75      4.08 o
  -1  16   4      246.15      247.59      5.55 o
   0  16   4       71.19       65.15      3.49 o
   1  16   4      462.52      474.69      8.16 o
   2  16   4      186.67      189.64      5.27 o
   3  16   4        2.16       -1.32      2.29 o
   4  16   4       11.58        8.29      7.31 o
   5  16   4       27.38       23.64      4.72 o
  -8  17   4        6.71       10.11      3.16 o
  -7  17   4       22.69       24.29      3.50 o
  -6  17   4        5.87        5.41      2.83 o
  -5  17   4        2.10       -0.33      3.01 o
  -4  17   4       45.80       36.89      4.18 o
  -3  17   4        4.19        3.60      2.04 o
  -2  17   4      261.22      262.53      5.49 o
  -1  17   4      434.21      422.65      7.46 o
   0  17   4      196.99      201.26      5.38 o
   1  17   4        3.47       -0.32      1.93 o
   2  17   4       54.97       66.79      3.67 o
   3  17   4       47.61       44.49      3.99 o
   4  17   4       78.80       91.29      6.86 o
   5  17   4       19.45       14.37      4.46 o
  -7  18   4        0.12        2.62      2.77 o
  -6  18   4       45.43       52.33      7.35 o
  -5  18   4      311.96      329.75     12.92 o
  -4  18   4      399.34      382.50     10.78 o
  -3  18   4        0.08        0.45      2.07 o
  -2  18   4      218.17      214.19      6.44 o
  -1  18   4      962.86      918.72     12.17 o
   0  18   4       22.42       24.16      2.66 o
   1  18   4       80.99       74.06      3.87 o
   2  18   4        0.05       -3.10      1.80 o
   3  18   4       73.83       69.87      4.78 o
   4  18   4       29.35       32.52      5.08 o
   5  18   4       13.11       11.84      4.28 o
  -7  19   4        4.97        7.40      3.16 o
  -6  19   4       32.06       28.66      3.86 o
  -5  19   4       90.85       82.40      5.37 o
  -4  19   4      124.67      154.19     15.37 o
  -3  19   4      259.43      254.62      6.98 o
  -2  19   4       28.95       19.62      3.09 o
  -1  19   4       18.89       28.37      2.74 o
   0  19   4      538.65      513.00      8.90 o
   1  19   4       67.38       76.69      4.08 o
   2  19   4       12.11       14.57      3.14 o
   3  19   4        5.91        6.63      2.88 o
   4  19   4       34.00       34.05      7.06 o
   5  19   4       14.85        6.14      9.20 o
  -7  20   4        3.87        6.48      3.24 o
  -6  20   4        6.31        9.47      3.16 o
  -5  20   4        2.90       -0.21      2.83 o
  -4  20   4        1.79       -3.15      4.16 o
  -3  20   4        1.78        0.45      3.19 o
  -2  20   4       30.47       26.62      3.31 o
  -1  20   4       33.05       30.36      2.94 o
   0  20   4      164.60      157.87      5.29 o
   1  20   4       93.46       91.27      5.39 o
   2  20   4        5.72       -0.83      2.61 o
   3  20   4      135.79      130.15     10.58 o
   4  20   4       52.99       57.85      6.42 o
  -6  21   4       18.12       15.63      3.71 o
  -5  21   4       44.85       39.04      4.40 o
  -4  21   4       60.75       70.38      6.80 o
  -3  21   4      124.39      123.12      7.30 o
  -2  21   4      311.12      295.31      8.14 o
  -1  21   4      100.41       96.77      5.41 o
   0  21   4        0.06       -0.90      2.00 o
   1  21   4       11.13        9.22      2.51 o
   2  21   4       87.26       89.22      5.47 o
   3  21   4       32.53       46.27      7.06 o
   4  21   4       44.91       36.63      5.69 o
  -6  22   4       24.81       24.11      4.10 o
  -5  22   4        0.61       -1.39      3.04 o
  -4  22   4       30.13       28.25      4.72 o
  -3  22   4      256.00      243.58      9.80 o
  -2  22   4      154.38      162.82      6.52 o
  -1  22   4        3.96        1.60      2.59 o
   0  22   4       24.64       28.13      3.06 o
   1  22   4       94.89      106.62      5.86 o
   2  22   4        0.38       -2.21      2.66 o
   3  22   4      116.04      125.97      8.55 o
  -5  23   4      124.89      116.75      6.93 o
  -4  23   4       17.09       20.51      4.46 o
  -3  23   4        8.98       11.97      4.10 o
  -2  23   4      139.29      140.42      8.02 o
  -1  23   4       77.59       89.44      5.65 o
   0  23   4        4.47        9.25      3.14 o
   1  23   4        4.54        3.42      2.88 o
   2  23   4       15.46       19.43      3.66 o
   3  23   4        1.88        3.90      4.27 o
  -5  24   4       32.63       34.69      6.10 o
  -4  24   4        4.43        2.39      3.92 o
  -3  24   4        0.96       -0.04      4.16 o
  -2  24   4        1.64        1.20      3.83 o
  -1  24   4       10.62       11.57      3.43 o
   0  24   4       49.02       39.59      4.35 o
   1  24   4        0.29        2.51      3.80 o
   2  24   4       20.95       23.76      4.95 o
  -4  25   4        0.10        2.52      4.10 o
  -3  25   4       30.35       31.88      5.43 o
  -2  25   4       62.72       76.75      7.04 o
  -1  25   4       66.51       73.40      5.53 o
   0  25   4       50.49       46.96      6.06 o
   1  25   4        3.57        1.73      4.09 o
   2  25   4        1.29        0.25      6.30 o
  -3  26   4       70.02       81.36      7.48 o
  -2  26   4       24.17       25.72      5.17 o
  -1  26   4       12.55       13.00      4.44 o
   0  26   4       33.32       40.04      5.87 o
 -10   1   5        0.28       -1.26      4.46 o
  -9   1   5       49.99       45.91      6.31 o
  -8   1   5        0.16        1.77      1.87 o
  -7   1   5      108.71       96.77      3.72 o
  -6   1   5      215.35      216.02      4.44 o
  -5   1   5      103.27      100.88      3.39 o
  -4   1   5     1303.15     1372.84     15.65 o
  -3   1   5      268.37      260.71      5.07 o
  -2   1   5     1869.24     2048.03     12.07 o
  -1   1   5        1.16       -0.55      0.61 o
   0   1   5        0.24       -0.03      0.66 o
   1   1   5      367.96      377.87      5.79 o
   2   1   5      689.32      696.32      8.94 o
   3   1   5      163.74      159.91      3.79 o
   4   1   5       16.70       15.15      1.57 o
   5   1   5        8.65        7.70      2.18 o
   6   1   5       16.09       13.64      6.68 o
   7   1   5        3.31        4.12      3.47 o
 -10   2   5       42.99       42.59      9.58 o
  -9   2   5        8.42       12.61      2.36 o
  -8   2   5        3.94        2.48      2.02 o
  -7   2   5        4.46        5.63      2.20 o
  -6   2   5      748.70      721.40     10.80 o
  -5   2   5      120.31      106.90      3.54 o
  -4   2   5       25.52       20.28      1.94 o
  -3   2   5      612.69      662.78      7.07 o
  -2   2   5        0.33        1.00      0.65 o
  -1   2   5     1395.42     1430.32      7.95 o
   0   2   5     2643.78     2639.68     16.87 o
   1   2   5       90.60       83.48      2.18 o
   2   2   5        3.04       -1.53      1.23 o
   3   2   5     1340.54     1326.82     11.72 o
   4   2   5      245.74      244.44      6.59 o
   5   2   5       91.56       98.28      4.05 o
   6   2   5        5.37        4.72      2.26 o
   7   2   5        1.10        3.50      3.55 o
 -10   3   5        6.91        7.35      3.27 o
  -9   3   5       12.42       15.87      2.75 o
  -8   3   5       31.91       36.65      3.37 o
  -7   3   5        1.24        0.03      1.70 o
  -6   3   5        4.79        1.81      1.77 o
  -5   3   5     1558.90     1542.39     22.21 o
  -4   3   5        0.11        1.03      1.28 o
  -3   3   5      115.94      107.62      2.21 o
  -2   3   5     1807.72     1911.98     12.00 o
  -1   3   5     6900.19     7249.64     35.31 o
   0   3   5       12.06       26.33      1.27 o
   1   3   5      282.20      292.41      5.04 o
   2   3   5      609.03      601.89      6.24 o
   3   3   5       14.10       12.99      1.44 o
   4   3   5      449.80      435.14      5.59 o
   5   3   5       30.16       28.84      3.30 o
   6   3   5        2.26        0.36      3.09 o
   7   3   5        0.19       -1.05      3.32 o
 -10   4   5       22.00       28.20      4.27 o
  -9   4   5       22.57       19.16      3.11 o
  -8   4   5        4.91        6.05      1.49 o
  -7   4   5      170.04      137.48      5.64 o
  -6   4   5        2.57        3.61      2.32 o
  -5   4   5      246.75      253.51      8.08 o
  -4   4   5       70.35       91.79      5.60 o
  -3   4   5      922.75      988.89      9.39 o
  -2   4   5      734.40      700.54      5.17 o
  -1   4   5     3888.71     4222.04     23.14 o
   0   4   5      492.14      508.52     10.00 o
   1   4   5      181.47      196.39      3.90 o
   2   4   5       75.13       81.38      2.81 o
   3   4   5       96.10       96.93      2.70 o
   4   4   5      333.19      330.65      5.04 o
   5   4   5       27.15       22.48      3.19 o
   6   4   5        2.57       -1.13      2.52 o
   7   4   5        4.86        5.78      3.18 o
 -10   5   5       23.91       27.07      4.23 o
  -9   5   5        6.21        2.84      2.63 o
  -8   5   5        0.93       -1.39      1.42 o
  -7   5   5      286.48      260.50      5.48 o
  -6   5   5       81.42       68.80      5.78 o
  -5   5   5      111.52      102.69      5.06 o
  -4   5   5      189.23      208.55      3.67 o
  -3   5   5       79.39      104.09      1.73 o
  -2   5   5      362.43      377.59      3.38 o
  -1   5   5        9.21        4.33      0.75 o
   0   5   5     1214.56     1254.20     11.45 o
   1   5   5      261.15      252.18      4.28 o
   2   5   5      349.74      355.26      6.80 o
   3   5   5       24.20       22.54      2.11 o
   4   5   5       29.38       27.66      3.25 o
   5   5   5        1.04       -2.03      2.76 o
   6   5   5        0.01       -1.11      2.42 o
   7   5   5        2.29        1.76      3.00 o
  -9   6   5        0.41        2.52      2.59 o
  -8   6   5       49.04       43.24      3.47 o
  -7   6   5       30.04       27.73      2.55 o
  -6   6   5      246.78      238.20      5.36 o
  -5   6   5       40.04       38.93      1.89 o
  -4   6   5      890.91      866.15      8.92 o
  -3   6   5      132.24      120.10      2.95 o
  -2   6   5     1067.36     1053.20      7.22 o
  -1   6   5      144.24      167.23      2.74 o
   0   6   5       14.01        3.67      1.05 o
   1   6   5      947.62      942.96     10.99 o
   2   6   5      349.70      354.03      6.07 o
   3   6   5        0.37       -0.21      1.01 o
   4   6   5       36.64       38.78      3.18 o
   5   6   5       34.11       41.71      4.72 o
   6   6   5        3.52        4.03      3.37 o
   7   6   5       28.13       33.82      4.35 o
  -9   7   5        3.90        2.98      2.65 o
  -8   7   5        9.34        4.48      2.24 o
  -7   7   5       90.53       93.71      3.61 o
  -6   7   5      699.31      699.04      8.35 o
  -5   7   5     1095.21     1100.18     13.59 o
  -4   7   5      150.36      155.80      3.35 o
  -3   7   5       21.49       30.64      1.30 o
  -2   7   5     1443.91     1451.14     10.19 o
  -1   7   5      343.67      318.52      3.43 o
   0   7   5       35.33       49.25      1.50 o
   1   7   5        0.70       -1.58      1.01 o
   2   7   5       84.75       68.58      2.50 o
   3   7   5      158.21      149.19      3.20 o
   4   7   5      118.28      112.18      4.66 o
   5   7   5       19.09       19.98      3.83 o
   6   7   5       25.24       31.00      4.81 o
  -9   8   5       20.69       23.68      3.46 o
  -8   8   5        1.93        4.42      2.45 o
  -7   8   5      232.57      230.88      5.67 o
  -6   8   5      306.69      317.90      5.45 o
  -5   8   5       26.65       21.92      1.91 o
  -4   8   5       99.34      107.64      2.24 o
  -3   8   5       82.23       86.00      2.23 o
  -2   8   5      416.27      407.30      4.39 o
  -1   8   5       84.68       83.96      2.04 o
   0   8   5      599.77      590.48      5.48 o
   1   8   5        4.78        2.90      1.19 o
   2   8   5      105.94      100.23      2.87 o
   3   8   5      140.33      108.01      2.73 o
   4   8   5      125.36      127.32      5.00 o
   5   8   5       13.05       10.26      3.65 o
   6   8   5       51.39       42.84      5.43 o
  -9   9   5        0.06        1.40      1.97 o
  -8   9   5        7.10        7.16      1.77 o
  -7   9   5       47.06       42.08      2.46 o
  -6   9   5       33.99       33.15      3.16 o
  -5   9   5        2.76        5.58      1.64 o
  -4   9   5        0.50       -1.09      0.94 o
  -3   9   5        0.64        1.24      0.62 o
  -2   9   5      691.71      695.45      5.81 o
  -1   9   5     1165.24     1222.64      9.73 o
   0   9   5      695.62      700.65      6.32 o
   1   9   5      969.46      986.03     15.26 o
   2   9   5        1.25        1.26      1.25 o
   3   9   5      106.22      100.88      3.80 o
   4   9   5       71.19       74.23      7.45 o
   5   9   5        7.18        6.87      8.19 o
   6   9   5       19.41       16.48      4.54 o
  -9  10   5       48.00       53.90      4.11 o
  -8  10   5       54.43       53.66      3.15 o
  -7  10   5        0.78        2.05      2.29 o
  -6  10   5       61.52       58.19      2.97 o
  -5  10   5      304.88      313.11      4.33 o
  -4  10   5      295.51      274.62      4.10 o
  -3  10   5       44.70       38.79      2.19 o
  -2  10   5      374.61      402.01      4.62 o
  -1  10   5       67.48       60.68      2.15 o
   0  10   5      946.71      995.01      9.29 o
   1  10   5      402.40      390.14      4.90 o
   2  10   5      306.57      310.64      6.04 o
   3  10   5       92.77       80.66      3.55 o
   4  10   5       18.61       12.45      3.55 o
   5  10   5      120.57      128.59      8.19 o
   6  10   5        8.20       11.49      4.09 o
  -9  11   5        1.60        5.26      2.47 o
  -8  11   5        0.27        0.74      1.88 o
  -7  11   5       79.22       85.04      3.72 o
  -6  11   5      107.95       93.97      3.61 o
  -5  11   5        5.39        7.08      1.35 o
  -4  11   5      184.52      177.93      3.53 o
  -3  11   5      879.69      889.89      9.15 o
  -2  11   5      246.16      253.61      4.34 o
  -1  11   5      546.09      554.96      6.88 o
   0  11   5     1014.44      983.37     10.38 o
   1  11   5      762.86      775.51      7.87 o
   2  11   5       55.27       49.88      2.47 o
   3  11   5       22.11       24.36      2.42 o
   4  11   5       24.25       26.47      4.01 o
   5  11   5        2.99        9.32      5.29 o
   6  11   5       79.58       74.00      6.76 o
  -9  12   5        2.22        2.82      2.40 o
  -8  12   5       53.16       64.99      3.77 o
  -7  12   5        5.96        7.57      2.11 o
  -6  12   5        2.63        1.73      2.00 o
  -5  12   5        3.09        3.77      1.93 o
  -4  12   5      120.40      139.54      3.60 o
  -3  12   5        0.13        1.26      1.16 o
  -2  12   5      325.83      323.86      5.86 o
  -1  12   5     1730.65     1723.64     15.81 o
   0  12   5      153.86      154.17      3.85 o
   1  12   5      450.03      398.20      6.07 o
   2  12   5       13.98       21.90      2.32 o
   3  12   5       93.66       90.92      4.80 o
   4  12   5        1.14       -5.19      2.76 o
   5  12   5       55.92       54.29      5.79 o
   6  12   5        0.10        3.89      4.01 o
  -9  13   5       20.40       28.42      3.30 o
  -8  13   5        0.09        0.95      2.31 o
  -7  13   5        7.21       11.81      2.39 o
  -6  13   5       68.12       67.56      3.97 o
  -5  13   5       56.79       43.41      3.00 o
  -4  13   5       21.72       15.72      1.92 o
  -3  13   5      248.02      246.55      4.44 o
  -2  13   5       11.75       11.57      1.46 o
  -1  13   5      258.50      267.28      6.16 o
   0  13   5      405.97      386.66      7.54 o
   1  13   5       68.54       50.79      3.11 o
   2  13   5       33.14       19.77      2.29 o
   3  13   5        0.20       -1.12      2.08 o
   4  13   5        0.10        1.85      3.11 o
   5  13   5       31.94       38.47      5.17 o
   6  13   5        0.05        6.03      4.18 o
  -8  14   5        3.44        3.71      2.32 o
  -7  14   5        0.00        1.14      2.32 o
  -6  14   5      194.45      179.76     12.10 o
  -5  14   5       75.89       76.61      5.70 o
  -4  14   5      120.81      109.89      5.64 o
  -3  14   5        0.10        1.48      1.47 o
  -2  14   5       16.15        9.54      1.29 o
  -1  14   5       37.83       33.93      2.28 o
   0  14   5      420.42      435.47      6.64 o
   1  14   5      326.61      326.09      6.61 o
   2  14   5       25.02       26.81      4.04 o
   3  14   5      140.60      136.17      5.56 o
   4  14   5        0.00        4.63      3.47 o
   5  14   5        4.95        7.20      5.17 o
  -8  15   5        0.03       -0.19      2.41 o
  -7  15   5       94.75      106.44     15.42 o
  -6  15   5       10.07       11.23      2.81 o
  -5  15   5      455.11      442.57      9.45 o
  -4  15   5       51.02       54.60      4.44 o
  -3  15   5      370.51      371.80      7.44 o
  -2  15   5      129.08      108.85      5.08 o
  -1  15   5        2.20        0.12      2.00 o
   0  15   5      263.02      260.31      5.88 o
   1  15   5      333.68      334.29      7.05 o
   2  15   5      191.44      198.99      5.46 o
   3  15   5      225.07      220.27      6.96 o
   4  15   5        1.01        2.13      3.47 o
   5  15   5        3.07        1.39      3.74 o
  -8  16   5       16.75       25.53      4.18 o
  -7  16   5       51.37       59.33      4.46 o
  -6  16   5        0.18        3.03      3.15 o
  -5  16   5       28.47       28.25      3.35 o
  -4  16   5       59.50       65.94      5.67 o
  -3  16   5       14.22       17.59      2.48 o
  -2  16   5       29.68       33.75      2.03 o
  -1  16   5      547.63      538.38      8.47 o
   0  16   5       62.24       59.96      3.40 o
   1  16   5       94.42       95.27      4.55 o
   2  16   5      176.01      176.37      6.37 o
   3  16   5        0.20       -0.27      2.41 o
   4  16   5        9.24        7.63      3.83 o
   5  16   5       31.90       37.56      5.61 o
  -8  17   5        7.54        3.51      2.73 o
  -7  17   5       14.39       19.40      3.31 o
  -6  17   5      144.48      158.68      6.34 o
  -5  17   5       23.79       15.08      3.09 o
  -4  17   5       48.86       44.39      4.46 o
  -3  17   5       51.63       54.07      3.59 o
  -2  17   5        6.07        4.30      1.74 o
  -1  17   5       44.17       49.32      3.25 o
   0  17   5      177.54      159.36      4.97 o
   1  17   5       24.65       26.99      2.80 o
   2  17   5        6.90       13.39      2.46 o
   3  17   5       33.58       34.88      3.78 o
   4  17   5       15.29       19.37      4.66 o
   5  17   5        1.99       -2.02      5.67 o
  -7  18   5       34.29       36.98      4.13 o
  -6  18   5       83.48       87.08      6.74 o
  -5  18   5       29.54       27.07      3.64 o
  -4  18   5      138.88      125.79      6.59 o
  -3  18   5       40.17       35.47      3.26 o
  -2  18   5      151.14      158.39      5.62 o
  -1  18   5       46.83       45.42      3.13 o
   0  18   5      170.21      171.52      5.90 o
   1  18   5       16.58       22.56      2.73 o
   2  18   5       13.19        9.13      5.63 o
   3  18   5      149.52      153.36      8.29 o
   4  18   5        3.91        0.35      3.83 o
  -7  19   5        4.07        4.79      3.09 o
  -6  19   5        2.94        6.77      3.09 o
  -5  19   5       54.62       47.23      4.44 o
  -4  19   5       55.75       58.68      5.34 o
  -3  19   5       24.36       12.57      3.78 o
  -2  19   5       66.34       62.87      4.26 o
  -1  19   5       74.92       81.54      3.97 o
   0  19   5       41.36       39.29      3.30 o
   1  19   5       57.84       70.86      4.07 o
   2  19   5       89.10       98.23      5.62 o
   3  19   5       23.43       35.40      5.17 o
   4  19   5       32.07       42.47      6.30 o
  -7  20   5        3.01        3.37      3.14 o
  -6  20   5      114.46      121.62      6.51 o
  -5  20   5        4.28        2.95      2.94 o
  -4  20   5      266.42      242.15      9.17 o
  -3  20   5      161.22      173.99      7.93 o
  -2  20   5      205.39      224.47     10.42 o
  -1  20   5        1.87        1.21      2.47 o
   0  20   5       87.44       85.98      4.40 o
   1  20   5       16.74       16.19      2.73 o
   2  20   5      134.32      143.72      6.44 o
   3  20   5       10.60       12.05      4.36 o
   4  20   5       24.11       38.86      5.97 o
  -6  21   5       19.09       23.39      5.00 o
  -5  21   5        2.83       -0.89      2.87 o
  -4  21   5        1.29        0.66      3.11 o
  -3  21   5       43.48       41.98      5.08 o
  -2  21   5       41.49       45.80      4.12 o
  -1  21   5       43.55       42.96      4.02 o
   0  21   5       69.17       78.06      4.30 o
   1  21   5        5.19        5.84      2.52 o
   2  21   5        0.01       -0.06      3.29 o
   3  21   5       22.84       23.28      4.99 o
  -6  22   5        0.82        5.03      3.45 o
  -5  22   5       11.36       10.76      6.16 o
  -4  22   5        1.14        1.71      3.44 o
  -3  22   5        0.01        0.53      3.37 o
  -2  22   5       18.19       14.70      4.18 o
  -1  22   5        3.42       -2.77      2.76 o
   0  22   5        0.08       -2.38      2.61 o
   1  22   5        4.43        3.86      2.94 o
   2  22   5        0.63        0.25      2.94 o
   3  22   5        3.01        7.00      5.29 o
  -5  23   5       11.40       20.17      4.17 o
  -4  23   5       24.87       25.30      4.80 o
  -3  23   5       65.11       71.86     20.41 o
  -2  23   5       85.88       74.54      6.59 o
  -1  23   5       53.22       53.81      4.75 o
   0  23   5        6.77        1.94      2.93 o
   1  23   5        3.11        0.63      5.04 o
   2  23   5       25.71       25.52      4.99 o
  -5  24   5        0.21        0.74      4.66 o
  -4  24   5      204.97      223.11     20.67 o
  -3  24   5       27.82       33.06      5.35 o
  -2  24   5      174.72      208.37      9.62 o
  -1  24   5       85.92       78.54      7.45 o
   0  24   5       59.97       65.05      5.23 o
   1  24   5        1.05       -2.90      3.74 o
   2  24   5        4.90        6.55      6.55 o
  -4  25   5        2.98        7.43      4.46 o
  -3  25   5      160.70      163.48      9.09 o
  -2  25   5       26.53       34.77      5.61 o
  -1  25   5       40.60       50.94      6.23 o
   0  25   5       11.35        8.44      4.52 o
   1  25   5       60.22       53.51      8.69 o
  -2  26   5        5.25       -1.18      7.18 o
  -1  26   5        0.00       -6.37      3.69 o
 -10   0   6        8.05        3.78      6.55 o
  -9   0   6        0.41       -2.39      2.89 o
  -8   0   6       70.50       70.86     10.84 o
  -7   0   6      261.45      234.61      7.19 o
  -6   0   6      244.89      226.65      6.82 o
  -5   0   6      540.59      465.76     11.76 o
  -4   0   6      283.23      292.52     11.34 o
  -3   0   6     1913.24     2028.50     21.35 o
  -2   0   6      513.18      617.77     10.44 o
  -1   0   6     1840.05     2131.21     20.05 o
   0   0   6     2881.15     2844.00     30.36 o
   1   0   6        0.04       -3.56      1.78 o
   2   0   6      355.74      368.14      9.32 o
   3   0   6     1704.86     1711.97     25.89 o
   4   0   6        7.94        2.02      4.03 o
   5   0   6       70.63       69.31      8.32 o
   6   0   6        3.41        8.82      5.04 o
 -10   1   6       10.75       14.37      7.06 o
  -9   1   6       18.29       15.84      2.71 o
  -8   1   6       68.93       73.81      4.11 o
  -7   1   6       28.81       29.52      2.65 o
  -6   1   6      146.03      140.91      5.15 o
  -5   1   6     1264.06     1262.00     15.68 o
  -4   1   6       66.30       54.14      3.49 o
  -3   1   6      151.86      141.77      2.63 o
  -2   1   6     2201.26     2347.01     16.73 o
  -1   1   6      379.38      386.01      3.98 o
   0   1   6      592.51      579.09      6.66 o
   1   1   6      333.10      328.16      4.83 o
   2   1   6      196.11      202.41      4.87 o
   3   1   6      190.20      201.17      4.09 o
   4   1   6       26.86       24.34      2.81 o
   5   1   6       70.63       67.61      5.80 o
   6   1   6        0.48        0.25      3.11 o
 -10   2   6        0.84        3.02      6.05 o
  -9   2   6       17.19       11.48      3.81 o
  -8   2   6        4.88        5.11      2.01 o
  -7   2   6        4.28        2.72      1.78 o
  -6   2   6      360.15      368.12      7.53 o
  -5   2   6       62.13       48.78      3.19 o
  -4   2   6      222.59      263.55      6.54 o
  -3   2   6      477.75      496.72      4.54 o
  -2   2   6      632.45      621.66      4.49 o
  -1   2   6      102.09      123.57      1.92 o
   0   2   6     1034.04     1090.66      9.39 o
   1   2   6      148.70      152.55      3.16 o
   2   2   6        3.32        1.95      1.53 o
   3   2   6      320.03      313.22      8.31 o
   4   2   6       73.95       73.79      3.94 o
   5   2   6        0.86       -0.88      3.03 o
   6   2   6        6.68        4.41      3.56 o
 -10   3   6        0.12        8.57      6.80 o
  -9   3   6       31.58       30.51      4.54 o
  -8   3   6       42.78       52.85      3.62 o
  -7   3   6       42.19       40.96      3.13 o
  -6   3   6      139.51      144.11      5.69 o
  -5   3   6      471.41      445.42      7.92 o
  -4   3   6      495.99      523.71      7.91 o
  -3   3   6        0.80       -0.42      0.67 o
  -2   3   6        1.17        2.31      0.68 o
  -1   3   6      583.74      583.05      4.53 o
   0   3   6      408.14      454.35      4.88 o
   1   3   6     1309.08     1300.77     12.20 o
   2   3   6       34.54       28.50      2.35 o
   3   3   6      593.67      556.93      9.45 o
   4   3   6      216.74      215.21      7.19 o
   5   3   6       29.50       31.89      5.42 o
   6   3   6        4.75        0.03      3.40 o
 -10   4   6       15.08        8.57      7.06 o
  -9   4   6       24.52       24.40      3.02 o
  -8   4   6       23.13       20.84      2.69 o
  -7   4   6       28.33       31.96      2.92 o
  -6   4   6      266.16      281.33     11.24 o
  -5   4   6        2.18        4.86      2.25 o
  -4   4   6     1351.75     1279.81     11.16 o
  -3   4   6       61.72       65.36      1.69 o
  -2   4   6      997.56     1007.35      7.18 o
  -1   4   6      226.86      238.18      2.96 o
   0   4   6        0.13       -0.09      0.91 o
   1   4   6      246.90      237.18      4.91 o
   2   4   6      936.66      914.11     10.21 o
   3   4   6       12.34        9.34      1.81 o
   4   4   6      145.52      152.67      5.82 o
   5   4   6        0.09       -0.94      2.81 o
   6   4   6       47.36       49.49      7.06 o
 -10   5   6       19.59       25.87      6.17 o
  -9   5   6       12.43       15.05      2.55 o
  -8   5   6        7.67        5.15      2.03 o
  -7   5   6      106.53      102.17      3.16 o
  -6   5   6        0.56        0.79      2.27 o
  -5   5   6      308.36      320.14      4.41 o
  -4   5   6       17.96       24.80      1.58 o
  -3   5   6     1258.47     1269.84      9.80 o
  -2   5   6      214.75      262.13      2.94 o
  -1   5   6      182.71      167.02      3.61 o
   0   5   6      273.91      275.88      5.00 o
   1   5   6       20.61       17.12      1.69 o
   2   5   6      134.15      129.62      3.68 o
   3   5   6       89.28       84.83      3.29 o
   4   5   6       16.23       11.91      3.76 o
   5   5   6        2.59        0.36      2.57 o
   6   5   6        0.15       -0.48      2.80 o
 -10   6   6        0.42        0.54      3.12 o
  -9   6   6        4.77        8.72      2.50 o
  -8   6   6        9.48        8.98      1.68 o
  -7   6   6        1.38       -0.65      1.54 o
  -6   6   6       77.23       82.12      2.67 o
  -5   6   6      927.20      904.17      9.57 o
  -4   6   6      385.54      404.85      5.54 o
  -3   6   6      728.21      709.82      5.91 o
  -2   6   6       11.60        7.86      1.02 o
  -1   6   6       84.50       91.56      2.17 o
   0   6   6       81.96       59.98      2.27 o
   1   6   6      192.43      203.19      4.17 o
   2   6   6        0.21       -1.06      1.37 o
   3   6   6       26.34       20.31      2.08 o
   4   6   6      270.13      254.31      9.38 o
   5   6   6       15.73       15.57      3.25 o
   6   6   6        0.42        0.08      2.81 o
  -9   7   6       17.19       20.95      3.13 o
  -8   7   6        3.74        4.58      1.65 o
  -7   7   6        2.88        2.32      1.81 o
  -6   7   6      604.16      574.09      7.36 o
  -5   7   6      247.89      224.32      4.30 o
  -4   7   6        5.40        3.97      0.93 o
  -3   7   6        1.23        1.33      0.90 o
  -2   7   6      908.68      879.69      6.75 o
  -1   7   6      317.96      339.53      3.97 o
   0   7   6      126.21      114.27      2.66 o
   1   7   6      235.60      242.46      5.69 o
   2   7   6       24.79       21.07      1.79 o
   3   7   6       53.29       48.44      2.35 o
   4   7   6        7.40       10.36      4.79 o
   5   7   6       18.23       17.39      3.49 o
   6   7   6        0.04        0.07      2.95 o
  -9   8   6        1.92        2.32      2.51 o
  -8   8   6       60.01       53.50      3.53 o
  -7   8   6       98.82       81.54      4.80 o
  -6   8   6       78.27       67.36      3.86 o
  -5   8   6        1.53        1.00      1.35 o
  -4   8   6      885.86      871.81      7.69 o
  -3   8   6        8.92       11.13      1.21 o
  -2   8   6      355.18      358.38      3.50 o
  -1   8   6      608.64      640.21      6.06 o
   0   8   6     1274.85     1254.00     10.20 o
   1   8   6       52.85       51.79      2.54 o
   2   8   6      311.98      301.75      5.08 o
   3   8   6       38.77       37.50      3.40 o
   4   8   6       34.94       36.76      4.62 o
   5   8   6      101.67      105.62      8.82 o
   6   8   6        8.17        7.51      3.28 o
  -9   9   6       40.68       44.24      4.22 o
  -8   9   6       52.69       45.52      3.93 o
  -7   9   6      209.06      223.64      5.86 o
  -6   9   6       14.42       13.53      2.31 o
  -5   9   6       66.25       67.05      2.03 o
  -4   9   6       36.88       37.25      1.66 o
  -3   9   6     1685.06     1670.68     11.88 o
  -2   9   6        0.58       -0.49      0.81 o
  -1   9   6      581.35      576.69      5.77 o
   0   9   6       37.07       37.46      1.72 o
   1   9   6      457.93      431.19      6.58 o
   2   9   6        0.04       -2.38      1.19 o
   3   9   6      185.62      206.72      4.77 o
   4   9   6        5.41       -1.66      2.94 o
   5   9   6       36.87       44.35      5.43 o
   6   9   6       54.16       59.01      7.08 o
  -9  10   6        0.60       -0.09      2.67 o
  -8  10   6       40.01       45.00      2.72 o
  -7  10   6       21.70       21.54      2.33 o
  -6  10   6       11.05        7.70      1.64 o
  -5  10   6       57.66       63.54      2.50 o
  -4  10   6       51.31       58.12      2.17 o
  -3  10   6       56.78       42.90      1.96 o
  -2  10   6      302.34      312.22      3.92 o
  -1  10   6        7.37        8.09      1.19 o
   0  10   6        2.35        1.17      0.86 o
   1  10   6        0.36       -1.36      1.37 o
   2  10   6       80.57       75.98      2.93 o
   3  10   6       12.96       12.82      2.22 o
   4  10   6       14.98       10.59      3.65 o
   5  10   6       18.51       14.54      4.36 o
   6  10   6        0.35       -4.26      3.65 o
  -9  11   6        6.40        7.05      2.27 o
  -8  11   6       67.74       75.29      3.67 o
  -7  11   6       29.04       25.99      2.25 o
  -6  11   6      118.08      114.58      4.31 o
  -5  11   6       27.01       33.22      2.04 o
  -4  11   6       74.68       71.85      2.85 o
  -3  11   6       55.74       37.41      3.11 o
  -2  11   6      146.14      153.63      5.35 o
  -1  11   6        0.44        0.42      1.03 o
   0  11   6      782.12      767.46      8.59 o
   1  11   6       94.85      121.65      3.58 o
   2  11   6       11.54        7.42      1.57 o
   3  11   6       13.75       19.81      2.35 o
   4  11   6        1.21       -2.51      3.01 o
   5  11   6       26.55       31.95      5.24 o
  -9  12   6        0.01        4.70      2.32 o
  -8  12   6       14.62       13.06      2.93 o
  -7  12   6        4.94        3.84      2.01 o
  -6  12   6       38.49       34.39      3.67 o
  -5  12   6       26.58       22.81      2.46 o
  -4  12   6      177.17      173.11      4.21 o
  -3  12   6        0.82       -0.45      1.19 o
  -2  12   6      176.59      182.09      4.57 o
  -1  12   6      415.22      399.82      5.43 o
   0  12   6       18.01       20.72      2.08 o
   1  12   6       94.45       88.51      4.40 o
   2  12   6        5.60        8.78      1.62 o
   3  12   6        7.42        3.70      2.40 o
   4  12   6        0.32       -2.69      3.11 o
   5  12   6       85.25       89.04      7.30 o
  -9  13   6        4.50        3.43      2.62 o
  -8  13   6       19.95       23.51      2.92 o
  -7  13   6      167.30      170.21      6.61 o
  -6  13   6       22.36       22.31      2.60 o
  -5  13   6       85.28       88.37      3.86 o
  -4  13   6      328.52      317.85      6.63 o
  -3  13   6      141.69      140.82      3.97 o
  -2  13   6       82.65       96.91      5.89 o
  -1  13   6     1695.36     1633.78     14.13 o
   0  13   6      745.10      715.61      8.01 o
   1  13   6      259.68      267.21      5.63 o
   2  13   6        1.45       -2.26      1.75 o
   3  13   6       16.43       14.30      3.52 o
   4  13   6       70.04       70.46      6.32 o
   5  13   6       42.56       39.91      5.59 o
  -8  14   6       69.91       78.39      4.34 o
  -7  14   6        0.11        0.85      2.18 o
  -6  14   6      135.67      159.91      5.65 o
  -5  14   6      404.50      406.39      7.77 o
  -4  14   6       12.72       15.19      2.37 o
  -3  14   6       34.99       34.80      2.50 o
  -2  14   6     1878.55     1759.90     40.69 o
  -1  14   6      458.14      425.60      5.92 o
   0  14   6       67.81       67.23      3.10 o
   1  14   6      216.38      184.43      4.53 o
   2  14   6       52.08       58.81      3.57 o
   3  14   6       35.06       33.01      3.72 o
   4  14   6       67.84       77.52      6.77 o
   5  14   6       21.55       20.85      4.81 o
  -8  15   6        0.01        0.20      2.38 o
  -7  15   6       17.99       25.11      3.07 o
  -6  15   6       52.34       59.47      6.00 o
  -5  15   6      118.26      103.86      5.14 o
  -4  15   6       22.87       16.72      2.50 o
  -3  15   6       14.07       10.56      1.99 o
  -2  15   6       68.79       65.17      2.76 o
  -1  15   6       30.00       26.09      2.28 o
   0  15   6       32.71       29.41      2.40 o
   1  15   6        6.58        6.47      2.14 o
   2  15   6       32.99       33.46      3.01 o
   3  15   6        3.47       -0.80      2.50 o
   4  15   6        0.40       -2.96      5.42 o
   5  15   6        2.84        7.54      5.17 o
  -8  16   6        5.00        8.85      3.13 o
  -7  16   6       49.01       53.35      4.34 o
  -6  16   6       40.96       36.92      3.70 o
  -5  16   6        1.43        1.48      2.49 o
  -4  16   6       63.05       56.48      4.72 o
  -3  16   6       80.22       77.07      3.67 o
  -2  16   6        5.81        5.54      2.40 o
  -1  16   6      418.98      385.62     10.70 o
   0  16   6        9.18        6.70      2.17 o
   1  16   6        0.43        1.01      1.94 o
   2  16   6      348.92      351.33      8.04 o
   3  16   6        4.68        1.21      2.56 o
   4  16   6        3.81        2.67      3.91 o
  -8  17   6       13.71       15.32      3.71 o
  -7  17   6       34.42       36.87      4.06 o
  -6  17   6        9.96        9.88      3.03 o
  -5  17   6        0.08        0.17      2.51 o
  -4  17   6        0.77        0.63      2.76 o
  -3  17   6       75.43       80.29      4.23 o
  -2  17   6       46.60       52.45      3.82 o
  -1  17   6        0.10       -1.91      2.04 o
   0  17   6      234.45      242.39      6.17 o
   1  17   6       75.90       84.69      4.25 o
   2  17   6        2.10        3.54      3.74 o
   3  17   6       50.41       50.80      7.31 o
   4  17   6       13.96        8.96      4.44 o
  -7  18   6        6.97        7.65      3.16 o
  -6  18   6       10.47       15.03      3.27 o
  -5  18   6       34.86       31.61      3.85 o
  -4  18   6       34.93       40.55      4.54 o
  -3  18   6      105.33      114.47      6.32 o
  -2  18   6       10.11        8.35      2.61 o
  -1  18   6        4.32        3.06      2.00 o
   0  18   6      407.50      392.51     10.22 o
   1  18   6        4.81        1.84      2.16 o
   2  18   6      108.86      110.94      5.94 o
   3  18   6       15.23       11.97      6.17 o
   4  18   6      111.96      142.02      9.17 o
  -7  19   6       45.75       51.04      4.77 o
  -6  19   6        9.32        4.81      3.03 o
  -5  19   6       99.94      102.83      5.96 o
  -4  19   6       56.22       51.47      5.08 o
  -3  19   6      158.15      141.04      8.69 o
  -2  19   6        6.21        6.14      2.65 o
  -1  19   6       15.02       15.32      3.14 o
   0  19   6        5.68        6.09      2.66 o
   1  19   6       63.70       66.04      4.80 o
   2  19   6        1.58       -0.20      3.81 o
   3  19   6       19.40       11.47      4.46 o
  -7  20   6       10.78       12.13      3.57 o
  -6  20   6       17.54        9.82      3.37 o
  -5  20   6        8.35        5.59      3.12 o
  -4  20   6        7.01        7.16      3.55 o
  -3  20   6       14.13       10.71      3.74 o
  -2  20   6        0.02       -5.30      2.91 o
  -1  20   6       41.11       33.09      3.83 o
   0  20   6       87.36       95.08      4.71 o
   1  20   6       11.11        8.03      2.52 o
   2  20   6        0.67        5.02      3.05 o
   3  20   6       81.11       78.89      7.13 o
  -6  21   6       28.17       31.33      4.31 o
  -5  21   6       28.78       31.66      4.73 o
  -4  21   6       13.55       18.04      5.80 o
  -3  21   6       99.74       91.72      6.76 o
  -2  21   6        1.92        0.85      3.37 o
  -1  21   6      195.12      204.96      7.23 o
   0  21   6        6.08        5.19      2.93 o
   1  21   6       15.71       16.90      3.51 o
   2  21   6        8.28        5.96      3.70 o
   3  21   6       39.41       57.49      6.68 o
  -6  22   6       69.04       70.06      5.76 o
  -5  22   6        1.40       -1.39      3.17 o
  -4  22   6       49.84       51.99      5.61 o
  -3  22   6        0.11        2.55      3.47 o
  -2  22   6      176.01      184.00      8.73 o
  -1  22   6        1.82       -0.20      4.09 o
   0  22   6      108.46      118.55      7.52 o
   1  22   6       80.73       80.44      6.85 o
   2  22   6        0.02        4.81      4.01 o
  -5  23   6      111.87      127.14      7.35 o
  -4  23   6        0.00       -3.28      3.37 o
  -3  23   6       19.42       25.24      5.29 o
  -2  23   6       30.12       28.17      4.99 o
  -1  23   6      151.01      164.07      7.13 o
   0  23   6        4.18        5.59      3.22 o
   1  23   6       39.04       51.41      6.23 o
  -4  24   6        1.91        3.55      3.98 o
  -3  24   6       15.41       11.03      4.36 o
  -2  24   6        2.33       -4.04      3.65 o
  -1  24   6       11.70        6.32      4.91 o
   0  24   6       47.13       50.76      6.15 o
   1  24   6       16.89       15.36      4.98 o
  -3  25   6       62.27       72.74      7.12 o
  -2  25   6        0.85       -2.65      3.92 o
  -1  25   6       46.35       68.28      6.95 o
   0  25   6        3.11        3.33      7.18 o
 -10   1   7       14.27       26.21      8.06 o
  -9   1   7        0.02        1.43      2.30 o
  -8   1   7       11.53        8.24      2.15 o
  -7   1   7        8.86        7.57      1.96 o
  -6   1   7      414.70      399.64      8.02 o
  -5   1   7      189.31      216.49      6.84 o
  -4   1   7       95.35       82.71      2.72 o
  -3   1   7       82.12       61.19      2.00 o
  -2   1   7      775.08      801.85      5.79 o
  -1   1   7      237.95      249.36      3.89 o
   0   1   7       49.27       39.31      1.90 o
   1   1   7      281.64      250.38      4.40 o
   2   1   7       40.49       44.43      2.33 o
   3   1   7       17.93       20.92      1.83 o
   4   1   7        7.32        6.68      3.56 o
   5   1   7       31.33       32.03      4.91 o
   6   1   7        1.01        3.52      3.65 o
 -10   2   7        5.33        5.04      6.30 o
  -9   2   7       41.30       49.09      4.16 o
  -8   2   7        0.09        0.76      2.03 o
  -7   2   7      540.86      526.75      9.26 o
  -6   2   7      658.76      638.45     10.49 o
  -5   2   7      103.40       91.71      5.17 o
  -4   2   7      888.92      956.86      9.61 o
  -3   2   7       43.19       30.74      1.67 o
  -2   2   7       29.21       21.04      0.98 o
  -1   2   7       39.71       26.18      1.41 o
   0   2   7     1117.73     1082.64     10.01 o
   1   2   7       32.27       36.75      1.98 o
   2   2   7      905.95      915.40     12.62 o
   3   2   7       15.88       15.04      1.73 o
   4   2   7      278.68      280.14      9.89 o
   5   2   7        0.22       -1.06      3.29 o
   6   2   7       10.80       15.29      4.91 o
 -10   3   7        1.47        2.77      6.55 o
  -9   3   7       18.14       18.22      3.16 o
  -8   3   7      188.08      187.74      5.81 o
  -7   3   7       24.81       19.30      3.27 o
  -6   3   7       12.91       14.32      4.86 o
  -5   3   7     1710.47     1745.50     22.95 o
  -4   3   7      179.53      153.85      3.81 o
  -3   3   7      159.03      157.64      2.66 o
  -2   3   7        7.78        6.70      0.66 o
  -1   3   7     1304.66     1324.23     10.49 o
   0   3   7        6.07        4.71      1.12 o
   1   3   7       56.06       49.19      2.87 o
   2   3   7       49.69       44.80      2.98 o
   3   3   7      148.86      143.71      4.51 o
   4   3   7       60.24       51.96      6.68 o
   5   3   7       20.07       20.10      4.36 o
   6   3   7        1.46       -3.28      3.39 o
 -10   4   7       36.17       39.06      9.83 o
  -9   4   7        1.19       -0.96      2.66 o
  -8   4   7        3.12        4.34      4.00 o
  -7   4   7      145.34      124.66      5.83 o
  -6   4   7        0.53       -2.34      2.19 o
  -5   4   7       54.42       59.30      2.71 o
  -4   4   7      648.86      661.10      5.85 o
  -3   4   7       98.76       86.62      2.18 o
  -2   4   7       54.92       60.45      1.30 o
  -1   4   7      139.65      153.02      2.97 o
   0   4   7        0.68       -1.23      1.05 o
   1   4   7        2.47        3.97      1.63 o
   2   4   7        0.31       -0.11      1.67 o
   3   4   7        0.20       -1.70      1.59 o
   4   4   7      180.99      174.95     17.14 o
   5   4   7       16.07       20.43      4.18 o
   6   4   7        0.71        0.63      3.55 o
 -10   5   7       15.75       26.71      8.57 o
  -9   5   7        0.02       -0.58      1.70 o
  -8   5   7       10.52        8.42      1.52 o
  -7   5   7        3.72        4.20      1.32 o
  -6   5   7      110.17      101.88      2.73 o
  -5   5   7      129.47      128.78      4.66 o
  -4   5   7      340.46      320.83      4.20 o
  -3   5   7        0.06        1.28      0.97 o
  -2   5   7      222.55      213.77      2.32 o
  -1   5   7     1002.71     1034.20     10.27 o
   0   5   7      102.81      108.57      3.49 o
   1   5   7        8.96        6.15      1.66 o
   2   5   7       17.48       14.61      2.18 o
   3   5   7       85.02       98.16      4.06 o
   4   5   7        2.16        1.87      3.29 o
   5   5   7       39.42       43.64      7.94 o
   6   5   7        3.44        0.06      3.55 o
 -10   6   7        7.72        9.55      3.27 o
  -9   6   7        1.09        2.85      1.96 o
  -8   6   7        7.96       10.27      1.87 o
  -7   6   7      172.54      162.77      5.60 o
  -6   6   7        3.80        4.52      1.42 o
  -5   6   7       41.85       45.24      2.27 o
  -4   6   7      331.81      304.89      3.80 o
  -3   6   7      164.38      155.40      2.68 o
  -2   6   7       26.86       25.69      1.07 o
  -1   6   7      245.12      242.06      4.15 o
   0   6   7        5.31        3.01      1.52 o
   1   6   7      123.64      121.01      5.98 o
   2   6   7       34.50       36.19      3.32 o
   3   6   7       40.21       43.04      2.83 o
   4   6   7       17.79       17.22      3.34 o
   5   6   7       10.58        9.58      3.92 o
  -9   7   7       13.87       14.93      2.54 o
  -8   7   7       30.92       33.82      2.49 o
  -7   7   7        3.40        5.62      1.92 o
  -6   7   7        7.64        3.35      1.83 o
  -5   7   7      798.42      824.66      8.05 o
  -4   7   7       13.76       12.65      1.26 o
  -3   7   7      860.81      875.64      7.96 o
  -2   7   7      970.18      978.74      8.83 o
  -1   7   7      671.37      641.31      7.49 o
   0   7   7       88.73       85.02      6.30 o
   1   7   7      796.53      764.20     10.39 o
   2   7   7        0.42        0.66      1.26 o
   3   7   7      325.81      340.20      5.28 o
   4   7   7       45.43       41.63      4.21 o
   5   7   7       77.23       83.62      5.62 o
  -9   8   7        2.99        4.44      2.29 o
  -8   8   7       31.91       37.11      3.22 o
  -7   8   7      294.06      263.83      8.26 o
  -6   8   7       66.64       64.73      5.24 o
  -5   8   7       45.12       45.65      1.83 o
  -4   8   7       23.64       31.41      1.64 o
  -3   8   7       45.99       54.09      2.06 o
  -2   8   7       63.43       58.68      1.87 o
  -1   8   7      670.59      672.99      6.46 o
   0   8   7      288.44      270.78      4.24 o
   1   8   7       79.46       75.98      2.82 o
   2   8   7       95.14       85.62      3.22 o
   3   8   7       45.71       42.49      2.82 o
   4   8   7      140.66      141.27      6.44 o
   5   8   7       21.16       19.91      4.16 o
  -9   9   7        2.55        2.91      2.54 o
  -8   9   7        1.56        0.07      2.07 o
  -7   9   7       89.25       79.72      4.03 o
  -6   9   7       22.51       19.88      1.42 o
  -5   9   7       49.88       38.15      1.79 o
  -4   9   7      101.24      120.56      2.81 o
  -3   9   7      148.04      157.09      2.86 o
  -2   9   7      127.84      119.60      3.29 o
  -1   9   7       97.63       88.72      3.79 o
   0   9   7       40.65       37.33      1.93 o
   1   9   7       16.69       18.96      1.82 o
   2   9   7      113.63      117.32      3.30 o
   3   9   7        0.80        0.26      1.75 o
   4   9   7        6.14        8.47      3.15 o
   5   9   7       10.20       11.65      3.79 o
  -9  10   7        1.91        2.64      2.87 o
  -8  10   7        3.21        4.92      2.08 o
  -7  10   7       34.30       37.44      2.30 o
  -6  10   7      231.20      232.73      4.79 o
  -5  10   7     1396.63     1319.81     12.18 o
  -4  10   7        6.25        3.48      1.32 o
  -3  10   7       63.53       58.27      3.44 o
  -2  10   7     1731.84     1765.51     16.26 o
  -1  10   7       26.93       29.01      1.63 o
   0  10   7      221.30      233.34      3.77 o
   1  10   7      267.11      278.54      5.64 o
   2  10   7       28.13       35.00      2.21 o
   3  10   7       27.06       25.33      2.89 o
   4  10   7       20.11       29.52      3.86 o
   5  10   7       17.83       15.29      3.73 o
  -9  11   7       17.96       22.96      3.72 o
  -8  11   7        0.64        1.44      1.75 o
  -7  11   7      123.44      124.86      4.24 o
  -6  11   7      750.62      767.84      9.70 o
  -5  11   7        7.10        8.39      1.90 o
  -4  11   7        9.46        7.93      1.55 o
  -3  11   7      480.10      453.16      6.59 o
  -2  11   7        0.19        0.71      0.88 o
  -1  11   7       23.46       18.72      1.54 o
   0  11   7       68.84       65.68      2.38 o
   1  11   7      258.86      267.38      4.82 o
   2  11   7      260.01      263.22      5.22 o
   3  11   7       12.91        9.28      2.89 o
   4  11   7       31.77       38.29      5.08 o
   5  11   7        3.35        5.22      3.30 o
  -9  12   7        2.68        2.81      3.02 o
  -8  12   7      160.70      169.17      5.89 o
  -7  12   7       54.66       64.22      3.28 o
  -6  12   7        8.20        5.13      1.93 o
  -5  12   7       64.34       70.01      3.29 o
  -4  12   7      240.30      216.41      8.35 o
  -3  12   7      127.21      139.31      3.60 o
  -2  12   7      907.16      912.48     10.28 o
  -1  12   7      644.79      640.76      7.25 o
   0  12   7      252.94      236.66      4.51 o
   1  12   7      107.34      102.28      3.33 o
   2  12   7       39.72       40.42      2.63 o
   3  12   7       21.48       15.33      3.18 o
   4  12   7       10.99       17.56      4.44 o
   5  12   7        0.71        7.19      3.47 o
  -9  13   7       19.51       21.88      2.99 o
  -8  13   7        1.94        1.04      2.17 o
  -7  13   7       14.76       19.00      2.41 o
  -6  13   7        4.52        5.10      2.01 o
  -5  13   7        1.37        0.18      1.76 o
  -4  13   7      160.30      154.87      4.52 o
  -3  13   7        0.08        0.84      1.40 o
  -2  13   7      634.01      608.93      8.08 o
  -1  13   7       62.70       59.35      4.02 o
   0  13   7        1.06       -0.14      1.02 o
   1  13   7        1.01        0.70      1.55 o
   2  13   7        0.51        2.51      1.60 o
   3  13   7       23.85       20.27      3.33 o
   4  13   7        3.67       -0.62      3.65 o
  -8  14   7        0.55        0.76      2.25 o
  -7  14   7       30.70       30.77      3.08 o
  -6  14   7       53.22       46.19      3.09 o
  -5  14   7       17.08       22.03      2.53 o
  -4  14   7      367.17      362.95      7.36 o
  -3  14   7        0.40        0.26      1.60 o
  -2  14   7       24.03       19.62      2.36 o
  -1  14   7       22.91       26.87      3.14 o
   0  14   7      264.26      265.85      4.09 o
   1  14   7        0.44        1.71      1.67 o
   2  14   7       20.44       18.88      2.66 o
   3  14   7       13.73        8.60      2.89 o
   4  14   7       51.21       56.96      6.32 o
  -8  15   7       22.90       23.93      3.21 o
  -7  15   7        5.03        2.14      2.36 o
  -6  15   7      106.67      109.73      4.82 o
  -5  15   7      216.60      239.52      6.29 o
  -4  15   7      159.85      169.44      7.60 o
  -3  15   7        6.75        7.39      1.86 o
  -2  15   7       13.90        7.53      2.04 o
  -1  15   7      533.54      527.03      6.90 o
   0  15   7      265.86      276.51      5.26 o
   1  15   7      108.91      122.08      4.11 o
   2  15   7       53.95       52.49      5.06 o
   3  15   7       92.72       98.32      7.22 o
   4  15   7        1.20        6.34      5.54 o
  -8  16   7       14.72       20.07      3.26 o
  -7  16   7        8.96       11.50      2.68 o
  -6  16   7        0.69       -0.83      2.18 o
  -5  16   7       38.13       43.77      3.51 o
  -4  16   7       11.85        8.31      2.43 o
  -3  16   7       49.57       52.49      3.91 o
  -2  16   7       80.72       78.36      3.87 o
  -1  16   7       73.07       76.02      3.08 o
   0  16   7       56.05       50.11      3.08 o
   1  16   7        0.31       -1.67      2.04 o
   2  16   7       77.64       79.74      5.79 o
   3  16   7        2.66       11.86      4.18 o
   4  16   7       24.71       24.07      5.25 o
  -8  17   7       13.87       18.03      3.22 o
  -7  17   7        1.52        3.47      2.56 o
  -6  17   7        3.06        2.24      2.62 o
  -5  17   7       33.64       37.60      3.99 o
  -4  17   7        1.51        1.50      2.32 o
  -3  17   7       84.81       91.38      5.08 o
  -2  17   7      108.42      109.92      4.39 o
  -1  17   7       87.63       78.62      5.96 o
   0  17   7       43.49       40.51      3.27 o
   1  17   7       55.62       52.69      3.73 o
   2  17   7        4.83        0.58      2.65 o
   3  17   7        0.00        1.39      3.73 o
  -7  18   7       56.38       56.47      5.57 o
  -6  18   7        7.44        7.89      3.05 o
  -5  18   7        1.10       -0.08      2.64 o
  -4  18   7        1.06        1.26      2.94 o
  -3  18   7       13.80       10.00      3.37 o
  -2  18   7       22.71       16.91      5.53 o
  -1  18   7        2.02        0.36      2.56 o
   0  18   7        7.17       11.98      2.55 o
   1  18   7       25.63       29.24      3.67 o
   2  18   7       32.39       36.45      4.15 o
   3  18   7        4.65        1.97      4.09 o
  -7  19   7       14.06       18.65      3.29 o
  -6  19   7        5.01        7.29      4.18 o
  -5  19   7       12.71       17.35      3.54 o
  -4  19   7       19.30       17.40      3.92 o
  -3  19   7       62.77       67.91      6.17 o
  -2  19   7       22.49       23.45      3.44 o
  -1  19   7       73.18       71.04      4.89 o
   0  19   7        6.72       11.09      3.15 o
   1  19   7      298.33      314.04      7.61 o
   2  19   7        0.22        2.13      3.05 o
   3  19   7       80.21       98.06      7.84 o
  -6  20   7       59.57       65.37      5.38 o
  -5  20   7       45.43       48.94      4.75 o
  -4  20   7       15.33       23.37      4.28 o
  -3  20   7       15.86       19.05      4.09 o
  -2  20   7      111.79      112.59      9.20 o
  -1  20   7       65.47       67.82      4.98 o
   0  20   7       84.88      106.78      5.97 o
   1  20   7       36.48       30.91      4.98 o
   2  20   7       65.56       72.60      5.43 o
  -6  21   7        3.96        4.28      3.35 o
  -5  21   7        0.22       -0.74      2.94 o
  -4  21   7       26.64       26.89      4.63 o
  -3  21   7       49.02       54.28      5.61 o
  -2  21   7       11.35        6.05      3.74 o
  -1  21   7      104.00      105.82      8.84 o
   0  21   7        0.04       -3.37      2.81 o
   1  21   7        3.63        3.41      4.28 o
   2  21   7        0.88        3.78      6.05 o
  -5  22   7        6.53        4.28      3.30 o
  -4  22   7        1.93       -1.07      3.44 o
  -3  22   7        0.75       -3.41      3.29 o
  -2  22   7        4.72        2.05      4.54 o
  -1  22   7        6.70       10.51      4.09 o
   0  22   7        1.33        4.87      3.09 o
   1  22   7       11.90       14.11      4.63 o
  -5  23   7       25.30       27.82      4.66 o
  -4  23   7       10.15       10.23      4.27 o
  -3  23   7       24.47       19.65      4.72 o
  -2  23   7       16.66       19.52      4.80 o
  -1  23   7       44.83       45.49      5.79 o
   0  23   7       27.25       29.18      4.62 o
   1  23   7        0.05       -1.09      5.04 o
  -4  24   7      171.20      188.00     19.53 o
  -3  24   7        8.32       10.11      4.41 o
  -2  24   7       17.38       16.64      4.80 o
  -1  24   7       12.81       15.87      4.70 o
   0  24   7      132.42      140.63     12.85 o
  -9   0   8       25.89       27.22      5.80 o
  -8   0   8       45.18       51.01      4.60 o
  -7   0   8      140.90      141.23     11.86 o
  -6   0   8       91.59       68.55      9.07 o
  -5   0   8     2374.03     2297.42     51.41 o
  -4   0   8      166.64      163.15      4.11 o
  -3   0   8      516.63      542.04     15.96 o
  -2   0   8      185.80      204.54      7.75 o
  -1   0   8      206.97      222.99      5.40 o
   0   0   8       11.58       13.82      2.18 o
   1   0   8      379.88      394.07      7.78 o
   2   0   8      367.25      383.59      7.67 o
   3   0   8      262.82      248.82      8.82 o
   4   0   8       19.87       13.86      5.80 o
   5   0   8        0.19        3.02      5.54 o
 -10   1   8        5.32        5.04      7.31 o
  -9   1   8       26.11       27.99      3.63 o
  -8   1   8      112.52      107.24      5.04 o
  -7   1   8       68.02       56.87      3.59 o
  -6   1   8        0.29        1.83      2.86 o
  -5   1   8      385.21      404.60      6.91 o
  -4   1   8      241.05      215.52      3.37 o
  -3   1   8       60.68       59.15      2.13 o
  -2   1   8        6.24        6.81      1.04 o
  -1   1   8      134.77      131.30      2.77 o
   0   1   8       19.28       25.73      1.77 o
   1   1   8      390.37      359.23      6.59 o
   2   1   8       33.94       32.12      2.06 o
   3   1   8       40.01       35.62      3.13 o
   4   1   8       25.90       23.92      4.54 o
   5   1   8        0.92       -2.57      3.47 o
 -10   2   8        3.33        5.08      4.10 o
  -9   2   8        1.81       -1.72      2.31 o
  -8   2   8        3.74        3.28      2.28 o
  -7   2   8      109.35      124.66      6.39 o
  -6   2   8      533.06      556.13     10.00 o
  -5   2   8      170.08      181.41      3.68 o
  -4   2   8      524.43      569.52      5.96 o
  -3   2   8      183.92      176.49      3.37 o
  -2   2   8       20.59       18.78      1.43 o
  -1   2   8      245.12      261.66      3.76 o
   0   2   8      373.63      365.74      4.57 o
   1   2   8       16.82       11.12      1.65 o
   2   2   8       27.48       28.00      2.70 o
   3   2   8       55.35       51.82      3.54 o
   4   2   8       29.70       21.80      4.36 o
   5   2   8       22.81       28.15      4.99 o
 -10   3   8        0.04       -3.49      3.50 o
  -9   3   8       43.23       50.40      3.97 o
  -8   3   8        3.59        5.94      2.37 o
  -7   3   8      132.80      118.81     10.31 o
  -6   3   8      314.23      339.20      7.67 o
  -5   3   8       24.86       25.52      1.75 o
  -4   3   8       22.37       14.31      1.76 o
  -3   3   8      940.45      974.75     10.06 o
  -2   3   8        0.70       -0.97      0.90 o
  -1   3   8       14.84       15.59      1.34 o
   0   3   8      510.21      512.91      6.42 o
   1   3   8      385.85      392.58      5.62 o
   2   3   8        0.03       -1.10      1.84 o
   3   3   8      439.09      459.37      8.40 o
   4   3   8        4.77       -2.99      3.19 o
   5   3   8       43.60       41.38      5.61 o
 -10   4   8       28.10       26.86      5.38 o
  -9   4   8       24.49       25.30      3.20 o
  -8   4   8        9.39        2.66      2.27 o
  -7   4   8       37.79       37.23      4.08 o
  -6   4   8      130.50      123.89      2.95 o
  -5   4   8      487.45      466.91      5.95 o
  -4   4   8     1581.93     1579.84     12.37 o
  -3   4   8      212.13      192.51      4.11 o
  -2   4   8       95.02       90.11      4.99 o
  -1   4   8       11.53       12.21      1.45 o
   0   4   8       93.71       86.86      3.27 o
   1   4   8      179.37      174.76      4.94 o
   2   4   8      289.06      284.68      6.39 o
   3   4   8        7.59        7.07      2.31 o
   4   4   8       21.83       22.84      4.36 o
   5   4   8       15.98       12.95      4.36 o
 -10   5   8       53.48       58.53      7.81 o
  -9   5   8       17.83       15.36      2.93 o
  -8   5   8       14.34       20.70      2.27 o
  -7   5   8        7.47        5.28      1.62 o
  -6   5   8      237.42      232.62      4.24 o
  -5   5   8        8.04        4.25      0.99 o
  -4   5   8      723.46      749.05      7.55 o
  -3   5   8      691.32      707.90      7.03 o
  -2   5   8      479.11      436.30     12.98 o
  -1   5   8      117.90      110.85      4.35 o
   0   5   8      141.07      133.82      4.15 o
   1   5   8       44.29       40.56      3.31 o
   2   5   8       90.86      100.05      4.25 o
   3   5   8        0.58        1.25      1.97 o
   4   5   8       23.98       25.70     11.84 o
   5   5   8        0.47        0.63      3.74 o
 -10   6   8        2.97        8.36      3.80 o
  -9   6   8        1.49        0.28      2.26 o
  -8   6   8        0.36       -1.15      1.60 o
  -7   6   8       32.05       32.65      2.63 o
  -6   6   8      167.33      156.40      6.37 o
  -5   6   8      192.71      168.15      3.36 o
  -4   6   8       12.92       12.20      1.33 o
  -3   6   8      130.72      121.67      2.80 o
  -2   6   8        0.04        0.62      1.08 o
  -1   6   8     1334.09     1301.98     12.74 o
   0   6   8      439.57      391.74      6.86 o
   1   6   8       11.61        6.74      1.92 o
   2   6   8      192.89      179.21      5.18 o
   3   6   8       19.68       16.64      2.51 o
   4   6   8        1.98        7.81      5.54 o
   5   6   8        0.09       -3.19      3.55 o
  -9   7   8       21.98       20.41      2.91 o
  -8   7   8       34.06       38.58      3.10 o
  -7   7   8       19.38       16.20      2.46 o
  -6   7   8      563.00      506.95      8.56 o
  -5   7   8       92.33       89.67      2.64 o
  -4   7   8        0.32        0.01      1.03 o
  -3   7   8      200.70      196.14      3.82 o
  -2   7   8      221.01      199.51     11.62 o
  -1   7   8      119.65      114.46      3.99 o
   0   7   8      121.69      123.84      4.19 o
   1   7   8       62.39       46.94      3.18 o
   2   7   8       43.48       41.22      3.15 o
   3   7   8        6.79        4.20      2.63 o
   4   7   8       27.13       33.76      4.98 o
   5   7   8       20.23       25.95      5.06 o
  -9   8   8        0.05        0.17      3.02 o
  -8   8   8       20.59       24.06      3.42 o
  -7   8   8        0.74       -2.55      1.96 o
  -6   8   8       51.64       48.96      2.41 o
  -5   8   8      431.60      412.26      4.90 o
  -4   8   8      154.14      137.17      3.09 o
  -3   8   8       26.16       22.63      1.86 o
  -2   8   8     1537.15     1538.27     17.38 o
  -1   8   8      118.67      126.08      3.19 o
   0   8   8       87.01       77.98      3.17 o
   1   8   8      193.03      188.26      4.94 o
   2   8   8       24.86       26.29      2.37 o
   3   8   8       30.19       33.87      4.66 o
   4   8   8      160.26      170.78     14.62 o
   5   8   8        0.12        6.97      5.04 o
  -9   9   8       25.90       24.08      3.06 o
  -8   9   8       21.17       19.92      2.79 o
  -7   9   8       23.25       16.13      2.55 o
  -6   9   8        4.98        7.06      1.75 o
  -5   9   8      116.87      111.05      3.77 o
  -4   9   8      975.78      901.85      9.41 o
  -3   9   8      153.89      161.66      3.33 o
  -2   9   8      206.22      196.27      4.19 o
  -1   9   8      388.53      365.17      5.25 o
   0   9   8      360.46      378.24      6.17 o
   1   9   8       92.59       88.39      3.46 o
   2   9   8      164.85      175.57      4.46 o
   3   9   8      135.12      148.94      6.15 o
   4   9   8        0.66       -0.07      3.91 o
   5   9   8       26.01       25.83      5.25 o
  -9  10   8       21.86       28.89      3.44 o
  -8  10   8        0.83       -2.06      2.06 o
  -7  10   8      107.33      119.32      5.88 o
  -6  10   8        7.01        5.97      1.75 o
  -5  10   8        0.13       -1.64      2.15 o
  -4  10   8      138.14      123.59      3.90 o
  -3  10   8      297.14      272.42      5.46 o
  -2  10   8       17.04        7.15      1.28 o
  -1  10   8       99.63       84.92      2.93 o
   0  10   8        0.89       -2.94      1.47 o
   1  10   8        1.91        0.35      1.54 o
   2  10   8        0.19        0.09      1.50 o
   3  10   8       76.01       80.92      4.45 o
   4  10   8        0.14        1.57      3.04 o
  -9  11   8        8.61       16.01      3.43 o
  -8  11   8       16.43       20.86      2.28 o
  -7  11   8      111.69      117.65      4.02 o
  -6  11   8        8.92       13.16      2.92 o
  -5  11   8       24.11       19.73      2.25 o
  -4  11   8      235.63      221.44      5.01 o
  -3  11   8       52.72       52.95      6.37 o
  -2  11   8      150.87      141.28      5.46 o
  -1  11   8      151.02      129.20      5.33 o
   0  11   8      155.38      150.89      4.13 o
   1  11   8       12.21       10.45      1.87 o
   2  11   8       18.07       20.99      2.03 o
   3  11   8        2.57        0.75      2.73 o
   4  11   8        6.54       10.10      3.49 o
  -9  12   8        7.70       12.08      3.51 o
  -8  12   8        0.82        4.53      1.94 o
  -7  12   8       17.20       12.54      2.19 o
  -6  12   8        1.35        0.57      1.88 o
  -5  12   8      256.57      249.53      8.85 o
  -4  12   8        1.37       -1.99      1.62 o
  -3  12   8        3.26        4.54      1.48 o
  -2  12   8      155.96      140.02      5.48 o
  -1  12   8      418.31      408.39      5.62 o
   0  12   8        3.03       -0.25      1.59 o
   1  12   8       65.18       60.08      2.89 o
   2  12   8       29.98       24.40      2.56 o
   3  12   8        4.43        6.31      3.05 o
   4  12   8        0.05       -1.69      3.10 o
  -9  13   8        0.74        3.11      2.91 o
  -8  13   8        3.70        9.09      2.24 o
  -7  13   8       76.10       70.78      3.65 o
  -6  13   8      282.63      262.10      5.83 o
  -5  13   8       99.49       94.07      3.91 o
  -4  13   8       39.17       36.83      2.76 o
  -3  13   8      332.66      315.21      5.48 o
  -2  13   8       60.19       59.95      2.92 o
  -1  13   8      343.34      325.30      7.94 o
   0  13   8       46.57       42.26      2.76 o
   1  13   8        0.17       -2.19      1.48 o
   2  13   8       37.99       38.10      2.99 o
   3  13   8       28.99       28.42      3.95 o
   4  13   8       20.84       25.09      4.30 o
  -8  14   8        9.73       13.05      3.06 o
  -7  14   8       13.78       19.42      2.52 o
  -6  14   8       33.45       35.08      2.97 o
  -5  14   8      101.79       97.67      4.12 o
  -4  14   8        0.07       -0.88      1.80 o
  -3  14   8      132.32      130.17      4.58 o
  -2  14   8       48.78       39.74      2.51 o
  -1  14   8        0.08       -2.15      1.35 o
   0  14   8      217.65      198.19      5.38 o
   1  14   8       79.85       82.96      3.36 o
   2  14   8        8.21        7.62      2.20 o
   3  14   8        2.75        4.22      3.14 o
   4  14   8       39.36       34.91      4.69 o
  -8  15   8        0.68       -2.90      2.36 o
  -7  15   8        0.66        1.78      2.07 o
  -6  15   8       40.01       40.17      3.11 o
  -5  15   8        3.49        1.13      1.96 o
  -4  15   8        9.46       10.97      2.23 o
  -3  15   8       32.31       39.37      3.08 o
  -2  15   8        2.89       -2.04      1.56 o
  -1  15   8       38.34       30.51      2.35 o
   0  15   8        1.20        0.65      1.62 o
   1  15   8        1.12       -1.45      1.57 o
   2  15   8       11.73        5.31      2.47 o
   3  15   8        0.00        1.39      3.05 o
  -8  16   8        0.00       -0.40      2.56 o
  -7  16   8       56.99       52.08      4.07 o
  -6  16   8        1.68        2.59      2.46 o
  -5  16   8        7.91        5.35      2.22 o
  -4  16   8       18.80       22.51      3.89 o
  -3  16   8       69.16       71.61      4.18 o
  -2  16   8        3.39        4.27      2.24 o
  -1  16   8        3.11        1.45      2.49 o
   0  16   8        4.32        4.16      1.70 o
   1  16   8        0.01       -0.58      1.93 o
   2  16   8        7.79       10.60      3.06 o
   3  16   8        0.76       -1.32      2.98 o
  -7  17   8        1.14        2.44      3.55 o
  -6  17   8       67.59       75.73      4.57 o
  -5  17   8      159.80      143.83      5.02 o
  -4  17   8       14.84       17.92      2.58 o
  -3  17   8        1.35        1.78      2.11 o
  -2  17   8      773.67      738.28     10.01 o
  -1  17   8      141.40      133.72      9.02 o
   0  17   8        9.50       14.00      3.60 o
   1  17   8       79.52       85.04      4.10 o
   2  17   8        0.22       -1.21      2.35 o
   3  17   8       43.45       46.06      5.02 o
  -7  18   8       10.13       11.87      3.10 o
  -6  18   8        7.84        9.62      2.94 o
  -5  18   8       32.67       43.86      3.97 o
  -4  18   8        4.77        2.94      2.30 o
  -3  18   8       63.59       66.54      4.74 o
  -2  18   8      261.83      270.00      6.84 o
  -1  18   8      197.50      215.12      6.32 o
   0  18   8      119.78      119.41      6.11 o
   1  18   8        5.49       11.10      2.45 o
   2  18   8       40.60       53.18      4.40 o
  -7  19   8        2.80        1.41      2.87 o
  -6  19   8        0.00        0.44      2.51 o
  -5  19   8        1.01        1.45      2.95 o
  -4  19   8       10.66        6.91      3.47 o
  -3  19   8        9.44       11.32      3.73 o
  -2  19   8      107.49      119.50     11.28 o
  -1  19   8       57.61       46.63      6.71 o
   0  19   8      130.10      134.16      6.81 o
   1  19   8        9.93       12.43      8.06 o
   2  19   8        0.09        4.45      3.18 o
  -6  20   8       17.61       21.82      3.44 o
  -5  20   8        7.53        8.26      3.45 o
  -4  20   8        1.24        4.79      3.55 o
  -3  20   8        3.67        3.78      6.30 o
  -2  20   8       40.70       33.08      4.99 o
  -1  20   8        1.42        6.27      2.98 o
   0  20   8       77.54       75.61      5.38 o
   1  20   8        9.19       10.18      4.36 o
   2  20   8       42.48       56.20      9.58 o
  -6  21   8        0.19        2.54      3.02 o
  -5  21   8       27.53       20.78      4.07 o
  -4  21   8       34.49       41.32      5.35 o
  -3  21   8       14.39       11.68      4.01 o
  -2  21   8       42.52       52.38      6.93 o
  -1  21   8       18.93       26.97      5.08 o
   0  21   8        0.08        1.72      3.10 o
   1  21   8       24.01       28.29      5.24 o
  -5  22   8        4.65       -0.17      3.37 o
  -4  22   8       34.53       34.20      5.34 o
  -3  22   8       52.90       51.13      6.05 o
  -2  22   8        0.38        0.14      4.79 o
  -1  22   8       31.15       23.23      6.68 o
   0  22   8       23.19       27.57      5.29 o
  -4  23   8        3.68        3.41      4.01 o
  -3  23   8        0.12        1.90      4.09 o
  -2  23   8       18.31       23.43      5.17 o
  -1  23   8       37.76       41.01      8.69 o
 -10   1   9        1.16        2.02      4.54 o
  -9   1   9       35.35       41.45      4.90 o
  -8   1   9       82.60       85.77      5.36 o
  -7   1   9      100.88       87.86      5.63 o
  -6   1   9       54.71       48.78      5.69 o
  -5   1   9      341.75      342.21      4.36 o
  -4   1   9      283.98      281.53      4.31 o
  -3   1   9       12.11        8.75      1.45 o
  -2   1   9      400.68      399.28      5.06 o
  -1   1   9       83.58       82.68      2.80 o
   0   1   9       70.47       63.48      2.37 o
   1   1   9       74.06       74.08      2.79 o
   2   1   9      126.65      129.23      4.08 o
   3   1   9        0.09       -0.11      2.09 o
   4   1   9        9.24        7.68      3.98 o
 -10   2   9        0.07       -7.17      3.59 o
  -9   2   9        8.58       14.37      2.87 o
  -8   2   9       11.20        9.87      2.59 o
  -7   2   9      181.02      182.24      6.22 o
  -6   2   9       60.81       59.65      2.41 o
  -5   2   9      268.62      270.96      3.90 o
  -4   2   9       45.06       41.22      2.00 o
  -3   2   9      404.92      378.18      7.85 o
  -2   2   9        0.91       -0.48      1.15 o
  -1   2   9      327.30      319.12      4.90 o
   0   2   9      581.19      574.75      7.00 o
   1   2   9      134.03      139.49      3.37 o
   2   2   9       61.31       58.04      3.54 o
   3   2   9       94.64       82.75      8.16 o
   4   2   9       32.26       27.55      5.08 o
 -10   3   9        2.16        7.06      4.23 o
  -9   3   9        0.24        5.41      2.53 o
  -8   3   9      106.22       98.28      5.13 o
  -7   3   9       96.24       93.77      5.99 o
  -6   3   9       53.21       54.86      3.45 o
  -5   3   9      177.54      180.42      3.11 o
  -4   3   9      216.31      209.36      3.76 o
  -3   3   9       14.42       18.45      1.75 o
  -2   3   9      182.23      180.16      3.94 o
  -1   3   9      244.26      250.67      3.98 o
   0   3   9       14.58       11.26      1.67 o
   1   3   9       60.50       64.17      4.77 o
   2   3   9       84.94       80.56      5.49 o
   3   3   9        1.86        5.45      3.23 o
   4   3   9       98.57      103.27      7.57 o
 -10   4   9       31.20       40.91      6.17 o
  -9   4   9        0.98        3.02      2.42 o
  -8   4   9        1.54       -2.79      2.61 o
  -7   4   9       20.78       27.26      3.46 o
  -6   4   9       50.09       47.11      2.94 o
  -5   4   9        4.87        2.31      1.14 o
  -4   4   9       71.01       70.70      2.61 o
  -3   4   9      270.04      256.99      4.89 o
  -2   4   9      391.90      373.43      5.77 o
  -1   4   9       64.30       62.25      2.67 o
   0   4   9      187.36      180.71      4.06 o
   1   4   9       39.03       31.72      2.98 o
   2   4   9        1.36        0.45      2.02 o
   3   4   9      123.36      119.63      8.45 o
   4   4   9       49.82       47.79      5.69 o
 -10   5   9        5.11        3.04      3.56 o
  -9   5   9        1.51        0.84      2.80 o
  -8   5   9       23.79       31.99      2.60 o
  -7   5   9      160.27      156.04      4.70 o
  -6   5   9      138.44      125.81      3.84 o
  -5   5   9       45.92       38.81      1.82 o
  -4   5   9      160.10      153.85      4.02 o
  -3   5   9      301.45      302.11      4.82 o
  -2   5   9       27.78       30.81      2.25 o
  -1   5   9        0.39       -0.69      1.78 o
   0   5   9       14.53       18.37      3.53 o
   1   5   9      115.56       97.99      4.16 o
   2   5   9       45.59       51.14      3.52 o
   3   5   9       48.98       50.08      4.35 o
   4   5   9        4.34        5.54      3.92 o
  -9   6   9       40.44       41.42      2.89 o
  -8   6   9       18.99       17.07      2.31 o
  -7   6   9      159.66      158.79      4.88 o
  -6   6   9      111.41      113.90      3.28 o
  -5   6   9      102.00       74.00      2.65 o
  -4   6   9        1.85        3.72      1.35 o
  -3   6   9      740.08      744.99     10.12 o
  -2   6   9      166.49      172.24      4.57 o
  -1   6   9      116.88      126.93      4.09 o
   0   6   9       19.83       13.36      2.26 o
   1   6   9       18.97       17.55      2.45 o
   2   6   9        5.84        6.46      2.26 o
   3   6   9       25.82       34.29      5.46 o
   4   6   9        4.48        5.67      4.01 o
  -9   7   9        0.98        0.23      1.85 o
  -8   7   9        4.09        3.71      2.00 o
  -7   7   9       20.80       30.31      3.13 o
  -6   7   9      157.73      158.23      3.82 o
  -5   7   9       44.36       41.50      3.59 o
  -4   7   9      552.66      544.57      6.26 o
  -3   7   9       25.31       24.07      2.63 o
  -2   7   9      523.76      540.73      8.36 o
  -1   7   9      358.11      349.03      6.45 o
   0   7   9      715.24      723.20     13.64 o
   1   7   9       38.59       35.47      2.95 o
   2   7   9       77.55       85.56      4.66 o
   3   7   9       20.68       20.35      4.36 o
   4   7   9        0.20       -2.27      3.73 o
  -9   8   9        1.22        3.99      2.32 o
  -8   8   9        0.08       -0.13      3.16 o
  -7   8   9        7.23       10.11      1.62 o
  -6   8   9       50.17       48.02      2.63 o
  -5   8   9      132.48      133.11      3.94 o
  -4   8   9      105.70      104.96      3.68 o
  -3   8   9      291.26      289.59      6.93 o
  -2   8   9      128.79      126.06      4.11 o
  -1   8   9       22.40       15.90      1.99 o
   0   8   9      139.06      127.09      3.96 o
   1   8   9      152.66      158.35      4.40 o
   2   8   9       18.95       19.61      2.30 o
   3   8   9        9.06       13.07      4.01 o
   4   8   9       20.68       21.26      6.80 o
  -9   9   9        0.65       -1.50      2.30 o
  -8   9   9       40.30       45.30      4.95 o
  -7   9   9       10.02       10.92      2.30 o
  -6   9   9       60.28       50.09      2.81 o
  -5   9   9      174.59      174.25      4.46 o
  -4   9   9       27.94       31.32      2.45 o
  -3   9   9       92.41       78.74      2.63 o
  -2   9   9       16.89        9.55      2.00 o
  -1   9   9       82.35       81.95      3.35 o
   0   9   9       39.68       39.71      2.67 o
   1   9   9        7.07        6.72      1.84 o
   2   9   9        1.53        0.44      1.74 o
   3   9   9       25.24       21.98      6.80 o
   4   9   9        7.11       11.53      4.36 o
  -9  10   9        3.02        5.88      2.62 o
  -8  10   9        2.52        3.22      1.71 o
  -7  10   9        0.03       -1.11      1.63 o
  -6  10   9       10.75        6.87      1.87 o
  -5  10   9      185.13      184.82      5.51 o
  -4  10   9        0.21       -0.94      1.65 o
  -3  10   9      193.50      184.96      4.60 o
  -2  10   9       20.21       22.34      2.35 o
  -1  10   9      294.03      320.14      5.78 o
   0  10   9       79.48       70.57      3.31 o
   1  10   9      145.38      134.96      4.64 o
   2  10   9       16.89       14.61      2.57 o
   3  10   9       42.35       50.63      5.79 o
   4  10   9       35.72       25.08      5.08 o
  -9  11   9       13.98       15.82      3.59 o
  -8  11   9        1.30       -0.16      2.10 o
  -7  11   9        0.33       -3.35      1.68 o
  -6  11   9      333.65      314.09      6.18 o
  -5  11   9       18.66       20.41      2.38 o
  -4  11   9       81.89       82.96      3.64 o
  -3  11   9       15.50       15.51      2.13 o
  -2  11   9      233.37      251.36      4.99 o
  -1  11   9       48.58       43.54      2.75 o
   0  11   9      187.46      185.75      4.97 o
   1  11   9        0.29       -1.20      1.69 o
   2  11   9       57.72       53.97      4.26 o
   3  11   9       18.07       20.06      4.54 o
   4  11   9       11.15       15.32      7.06 o
  -9  12   9       21.88       30.25      3.76 o
  -8  12   9        0.55        1.31      1.95 o
  -7  12   9       15.25       17.44      2.47 o
  -6  12   9       76.74       80.07      4.37 o
  -5  12   9      185.79      189.56      5.00 o
  -4  12   9       11.84        9.36      2.04 o
  -3  12   9       26.80       22.67      2.35 o
  -2  12   9       16.69       18.17      2.37 o
  -1  12   9       85.18       76.83      3.37 o
   0  12   9        1.29       -1.15      1.60 o
   1  12   9      136.16      128.52      4.26 o
   2  12   9       21.53       19.51      2.89 o
   3  12   9       56.99       66.71      6.50 o
  -8  13   9        1.47        3.59      2.17 o
  -7  13   9        0.00        0.12      1.91 o
  -6  13   9        0.96       -0.14      1.90 o
  -5  13   9       40.20       39.38      2.97 o
  -4  13   9        0.04       -0.48      2.27 o
  -3  13   9        0.23       -1.47      1.76 o
  -2  13   9      115.94      118.23      3.71 o
  -1  13   9       15.24       13.42      2.41 o
   0  13   9        1.23        2.24      1.79 o
   1  13   9       12.02       14.29      2.21 o
   2  13   9        1.78        2.53      2.76 o
   3  13   9       10.20       15.79      4.54 o
  -8  14   9        3.66        4.38      2.39 o
  -7  14   9        9.34        6.91      2.31 o
  -6  14   9        1.99        0.96      1.91 o
  -5  14   9       91.89       86.90      4.01 o
  -4  14   9      108.72       90.97      4.06 o
  -3  14   9      111.77      117.71      4.60 o
  -2  14   9      191.15      175.64      4.50 o
  -1  14   9        0.77       -2.62      1.82 o
   0  14   9        7.02        8.02      2.06 o
   1  14   9       56.48       55.42      3.27 o
   2  14   9        2.00        1.82      2.68 o
   3  14   9        4.18        9.70      4.28 o
  -8  15   9       80.84       84.81      4.48 o
  -7  15   9       13.59       10.73      2.52 o
  -6  15   9       11.76       16.27      2.55 o
  -5  15   9       29.81       27.07      2.82 o
  -4  15   9       83.04       82.55      4.27 o
  -3  15   9       26.85       24.93      2.80 o
  -2  15   9       59.44       69.70      4.69 o
  -1  15   9        2.08       -0.90      2.08 o
   0  15   9       78.22       91.86      5.27 o
   1  15   9        0.24       -0.90      3.27 o
   2  15   9       12.81       20.34      3.63 o
   3  15   9       45.38       51.02      6.32 o
  -8  16   9        3.70        8.56      2.94 o
  -7  16   9       40.05       45.16      3.51 o
  -6  16   9       64.81       66.77      3.97 o
  -5  16   9      111.34      130.47      9.89 o
  -4  16   9       75.45       71.01      4.20 o
  -3  16   9       69.44       68.65      3.99 o
  -2  16   9       56.42       54.46      3.60 o
  -1  16   9      258.87      264.77      6.76 o
   0  16   9        0.18       -1.35      2.28 o
   1  16   9        8.42        7.13      3.29 o
   2  16   9       14.77       21.08      3.27 o
  -7  17   9        9.07       11.48      3.29 o
  -6  17   9       30.53       38.83      3.36 o
  -5  17   9        7.12       11.39      2.44 o
  -4  17   9       24.83       21.83      2.72 o
  -3  17   9       57.57       58.33      4.52 o
  -2  17   9        0.12        2.34      2.70 o
  -1  17   9        0.05        4.37      3.15 o
   0  17   9      114.92      122.63      9.53 o
   1  17   9        0.09       -3.18      2.63 o
   2  17   9       16.16       11.86      4.52 o
  -7  18   9       25.10       28.26      3.70 o
  -6  18   9        3.37        2.09      2.33 o
  -5  18   9       55.99       61.36      3.99 o
  -4  18   9        9.04        9.62      2.64 o
  -3  18   9        0.46        0.58      2.20 o
  -2  18   9       20.69       23.60      3.68 o
  -1  18   9        9.13        7.14      3.00 o
   0  18   9       11.63       11.55      3.39 o
   1  18   9        0.74        4.41      3.92 o
   2  18   9        7.50        7.06      6.30 o
  -6  19   9        7.52        9.94      3.10 o
  -5  19   9        0.02       -3.73      2.21 o
  -4  19   9       92.28      102.03      4.83 o
  -3  19   9       36.79       37.44      3.57 o
  -2  19   9      167.49      161.74      6.90 o
  -1  19   9       48.36       58.47      6.05 o
   0  19   9       34.26       35.95      4.31 o
   1  19   9      124.16      122.43      8.69 o
  -6  20   9        5.24        7.13      3.14 o
  -5  20   9        6.21        8.30      3.13 o
  -4  20   9        0.01       -2.88      3.64 o
  -3  20   9       51.74       57.98     11.97 o
  -2  20   9        5.55        9.45      4.10 o
  -1  20   9      132.69      147.87      8.81 o
   0  20   9       30.93       26.29      4.90 o
   1  20   9        7.23       13.26     11.34 o
  -5  21   9        1.40       -1.49      2.75 o
  -4  21   9        0.88       -3.44      4.12 o
  -3  21   9        0.56       -3.42      5.80 o
  -2  21   9       73.16       61.33      8.44 o
  -1  21   9        2.75        0.96      3.87 o
   0  21   9       33.95       32.26      7.81 o
  -4  22   9        9.03        8.85      3.68 o
  -3  22   9        0.35        5.69      4.16 o
  -2  22   9        1.64       -1.60      3.83 o
  -1  22   9        5.56        0.50      6.05 o
 -10   0  10       48.89       51.16      8.57 o
  -9   0  10        0.57       -7.06      3.53 o
  -8   0  10        3.34        1.74      4.16 o
  -7   0  10        0.08        1.51      5.29 o
  -6   0  10      901.02      859.17     17.89 o
  -5   0  10      139.95      141.71      5.99 o
  -4   0  10      602.38      608.14     10.25 o
  -3   0  10      368.86      374.61     10.08 o
  -2   0  10       16.21       11.37      2.13 o
  -1   0  10       54.62       53.93      3.55 o
   0   0  10      154.91      173.09      8.42 o
   1   0  10       99.90      108.18      8.99 o
   2   0  10       65.57       64.78      5.67 o
   3   0  10      115.39      122.23     11.09 o
   4   0  10        3.50        4.79      5.80 o
 -10   1  10       30.41       40.32      5.61 o
  -9   1  10        1.25        1.61      2.81 o
  -8   1  10       12.81       14.13      2.78 o
  -7   1  10        7.26        2.81      1.60 o
  -6   1  10        2.09       -0.36      3.46 o
  -5   1  10       38.05       35.63      2.59 o
  -4   1  10      708.13      671.60      7.73 o
  -3   1  10      185.77      178.48      5.04 o
  -2   1  10       96.93      102.51      3.29 o
  -1   1  10        4.35        3.26      1.51 o
   0   1  10      130.89      135.08      3.61 o
   1   1  10       54.65       53.30      3.05 o
   2   1  10      116.74      117.22      6.92 o
   3   1  10        0.89        4.03      3.56 o
   4   1  10       28.21       37.76      5.52 o
 -10   2  10        8.28       11.10      4.18 o
  -9   2  10        1.85       -0.47      2.65 o
  -8   2  10       37.19       35.49      3.99 o
  -7   2  10       62.32       61.55      3.33 o
  -6   2  10      103.70       76.52      3.20 o
  -5   2  10        4.99        5.70      1.87 o
  -4   2  10       87.96       88.87      3.07 o
  -3   2  10       45.04       36.24      2.84 o
  -2   2  10      438.63      448.41      5.76 o
  -1   2  10       29.50       35.84      2.19 o
   0   2  10      111.71      104.55      3.30 o
   1   2  10      172.95      175.62      6.07 o
   2   2  10       15.97       12.02      3.51 o
   3   2  10        0.46        3.15      3.56 o
   4   2  10        0.05        4.47      4.09 o
 -10   3  10       13.71       19.41      6.80 o
  -9   3  10       29.98       32.42      3.73 o
  -8   3  10        6.83        8.08      3.93 o
  -7   3  10      108.89       99.72      3.76 o
  -6   3  10        0.13       -2.94      1.47 o
  -5   3  10       31.36       32.54      2.51 o
  -4   3  10      456.90      435.14      7.64 o
  -3   3  10       52.66       55.14      3.27 o
  -2   3  10       26.61       26.93      2.22 o
  -1   3  10      320.24      309.72      5.01 o
   0   3  10       85.75       79.89      2.99 o
   1   3  10        4.85        2.78      1.91 o
   2   3  10        3.09        4.89      2.32 o
   3   3  10        0.70        2.61      3.55 o
   4   3  10        3.50        2.86      4.09 o
  -9   4  10       22.47       28.76      3.65 o
  -8   4  10        1.36       -1.02      1.75 o
  -7   4  10       91.31      104.04      6.33 o
  -6   4  10      193.27      183.11      5.45 o
  -5   4  10      203.40      207.97      5.14 o
  -4   4  10        0.04       -2.96      1.74 o
  -3   4  10      342.25      327.49      6.70 o
  -2   4  10       53.95       62.70      2.90 o
  -1   4  10        0.22       -0.29      1.41 o
   0   4  10        3.08        0.46      1.70 o
   1   4  10      205.69      200.03      5.11 o
   2   4  10       45.96       42.35      3.45 o
   3   4  10       82.87       99.31      7.48 o
   4   4  10       18.85       16.83      7.43 o
  -9   5  10       57.76       68.18      4.89 o
  -8   5  10       25.85       26.64      2.70 o
  -7   5  10       24.74       25.18      2.72 o
  -6   5  10      144.41      140.02      3.91 o
  -5   5  10      596.78      560.16      7.92 o
  -4   5  10        6.43        1.46      1.96 o
  -3   5  10        0.57       -2.38      2.26 o
  -2   5  10      651.13      644.15     11.01 o
  -1   5  10       20.18       20.50      2.19 o
   0   5  10       24.69       28.33      2.53 o
   1   5  10       56.31       50.77      3.55 o
   2   5  10       48.77       52.30      3.72 o
   3   5  10       42.62       44.37      5.61 o
   4   5  10        9.20       13.74      4.63 o
  -9   6  10        0.21       -3.44      2.53 o
  -8   6  10       14.59       19.04      2.67 o
  -7   6  10       26.58       29.34      2.10 o
  -6   6  10       26.16       23.78      2.14 o
  -5   6  10      111.01      115.62      3.93 o
  -4   6  10       34.80       32.60      3.04 o
  -3   6  10      103.96       89.17      4.52 o
  -2   6  10       15.98       14.45      2.30 o
  -1   6  10      239.34      238.47      5.05 o
   0   6  10      125.88      119.91      4.40 o
   1   6  10       15.05       18.05      2.67 o
   2   6  10       55.21       54.98      3.83 o
   3   6  10        7.16        5.83      4.79 o
  -9   7  10        0.00       -1.23      2.09 o
  -8   7  10       70.54       75.91      4.19 o
  -7   7  10        9.70        8.15      1.75 o
  -6   7  10       36.68       33.80      2.46 o
  -5   7  10      243.30      232.15      5.18 o
  -4   7  10       71.00       71.52      3.38 o
  -3   7  10      167.35      160.56      5.82 o
  -2   7  10        0.04       -1.39      1.72 o
  -1   7  10      250.44      232.25      5.08 o
   0   7  10        0.37        1.33      1.90 o
   1   7  10       87.35       80.09      4.31 o
   2   7  10       14.58       15.26      3.17 o
   3   7  10       10.19       12.29      4.27 o
  -9   8  10       11.04       12.81      2.75 o
  -8   8  10       14.14       16.00      3.09 o
  -7   8  10       32.87       38.66      2.62 o
  -6   8  10        2.63        2.24      1.69 o
  -5   8  10      482.24      482.73      7.58 o
  -4   8  10        7.71        8.48      2.02 o
  -3   8  10      227.54      228.01      5.81 o
  -2   8  10       22.00       21.60      2.20 o
  -1   8  10      379.80      408.13      8.29 o
   0   8  10        0.03        1.31      2.01 o
   1   8  10      225.83      240.28      5.96 o
   2   8  10       21.03       18.84      2.88 o
   3   8  10        0.01        8.69      4.10 o
  -9   9  10        0.31        0.69      2.46 o
  -8   9  10        1.89        1.41      1.69 o
  -7   9  10      185.99      190.50      4.79 o
  -6   9  10       59.47       60.28      3.17 o
  -5   9  10        1.17       -2.06      1.80 o
  -4   9  10      494.36      503.05      7.88 o
  -3   9  10       25.92       26.99      2.79 o
  -2   9  10       71.10       65.50      3.23 o
  -1   9  10       68.34       63.67      3.18 o
   0   9  10      233.67      242.50      5.36 o
   1   9  10        1.90        0.03      1.79 o
   2   9  10       76.38       74.32      5.46 o
   3   9  10       22.75       23.33      4.90 o
  -9  10  10        1.35        6.17      2.82 o
  -8  10  10       12.31       11.79      2.09 o
  -7  10  10       78.74       77.18      3.68 o
  -6  10  10       20.80       17.12      2.29 o
  -5  10  10        7.53        7.71      2.71 o
  -4  10  10       85.88       71.33      3.54 o
  -3  10  10       11.25       12.39      2.03 o
  -2  10  10       57.44       50.64      3.20 o
  -1  10  10      275.37      255.72      7.69 o
   0  10  10        4.86        6.40      1.96 o
   1  10  10        3.89        3.92      1.94 o
   2  10  10       10.27        7.51      2.96 o
   3  10  10        1.24        5.17      5.29 o
  -9  11  10        6.57        6.42      2.85 o
  -8  11  10        1.60        3.62      2.01 o
  -7  11  10        5.80        6.18      2.05 o
  -6  11  10       99.82      108.52      4.30 o
  -5  11  10       41.75       34.51      2.81 o
  -4  11  10       56.46       54.36      3.23 o
  -3  11  10        1.57        2.63      1.86 o
  -2  11  10      106.38       98.79      4.15 o
  -1  11  10        3.56        3.45      2.01 o
   0  11  10        7.40        6.23      1.94 o
   1  11  10        0.00       -0.95      1.75 o
   2  11  10        0.97        1.36      2.71 o
   3  11  10        7.76       10.49      4.27 o
  -8  12  10       24.36       30.20      2.91 o
  -7  12  10        6.01        8.26      2.22 o
  -6  12  10       14.16       18.75      2.48 o
  -5  12  10       72.29       78.06      4.80 o
  -4  12  10       90.85       85.35      3.93 o
  -3  12  10      117.93      129.86      4.48 o
  -2  12  10       10.92        5.99      2.61 o
  -1  12  10      217.61      229.07      6.03 o
   0  12  10       56.29       49.51      3.14 o
   1  12  10        3.14        4.95      2.01 o
   2  12  10        2.19       -1.23      2.68 o
   3  12  10       35.26       37.46      5.79 o
  -8  13  10        4.87        1.96      2.54 o
  -7  13  10       21.65       30.33      2.93 o
  -6  13  10      100.23      103.37      4.31 o
  -5  13  10       17.23       16.99      2.51 o
  -4  13  10       97.08      100.13      4.23 o
  -3  13  10        9.45        7.06      2.17 o
  -2  13  10       57.78       52.68      4.27 o
  -1  13  10       55.26       67.19      5.13 o
   0  13  10      216.72      255.69      6.61 o
   1  13  10        1.35        3.31      2.38 o
   2  13  10       88.11      103.59      6.15 o
  -8  14  10        7.63        7.43      2.64 o
  -7  14  10       44.08       42.91      3.35 o
  -6  14  10        0.07        2.83      2.12 o
  -5  14  10       27.74       17.88      2.64 o
  -4  14  10        5.06        3.33      2.07 o
  -3  14  10       28.73       28.50      2.77 o
  -2  14  10       77.17       61.86      4.70 o
  -1  14  10       10.53        8.60      2.54 o
   0  14  10        8.73       10.55      2.58 o
   1  14  10       21.45       22.83      3.72 o
   2  14  10        2.21        4.04      3.16 o
  -8  15  10        0.13        4.34      2.51 o
  -7  15  10       30.49       32.65      3.24 o
  -6  15  10        3.07        4.26      2.34 o
  -5  15  10        1.60        1.14      2.09 o
  -4  15  10        4.46        3.68      2.14 o
  -3  15  10       46.19       46.53      4.37 o
  -2  15  10       32.84       28.81      3.59 o
  -1  15  10       13.31       13.19      3.15 o
   0  15  10        7.19        9.36      2.63 o
   1  15  10        3.21       -5.33      2.66 o
   2  15  10        2.91       10.08      6.55 o
  -7  16  10       14.78       18.38      3.00 o
  -6  16  10       70.02       62.36      3.96 o
  -5  16  10        2.55        1.13      2.21 o
  -4  16  10       11.38        9.15      3.07 o
  -3  16  10       40.66       37.11      3.29 o
  -2  16  10        6.48        1.04      2.61 o
  -1  16  10        0.20       -0.30      2.59 o
   0  16  10       16.68        9.11      3.27 o
   1  16  10        1.60       -3.40      3.56 o
  -7  17  10       47.87       52.86      4.74 o
  -6  17  10      110.96      116.47      5.19 o
  -5  17  10       48.02       46.68      4.10 o
  -4  17  10       30.84       37.47      3.28 o
  -3  17  10       30.28       34.45      4.07 o
  -2  17  10       61.71       56.52      4.89 o
  -1  17  10        1.22       -0.83      2.74 o
   0  17  10       47.12       52.91      6.12 o
   1  17  10        1.02        0.56      3.73 o
  -6  18  10        6.87        3.60      2.65 o
  -5  18  10      127.22      145.16      8.29 o
  -4  18  10       14.37       17.95      2.89 o
  -3  18  10       45.72       41.16      4.40 o
  -2  18  10       10.81        3.90      3.14 o
  -1  18  10      154.16      185.96      7.52 o
   0  18  10        0.02       -1.37      3.55 o
  -6  19  10        1.30        2.10      2.62 o
  -5  19  10        0.10       -0.20      2.43 o
  -4  19  10        0.13       -2.02      2.32 o
  -3  19  10       16.31       14.58      3.47 o
  -2  19  10       14.97       20.16      5.23 o
  -1  19  10        1.40        7.84      3.30 o
   0  19  10        1.06       -3.33      7.18 o
  -5  20  10        0.94       -3.85      2.39 o
  -4  20  10       31.95       28.46      6.26 o
  -3  20  10        6.40        5.40      3.25 o
  -2  20  10        0.30        0.10      3.00 o
  -1  20  10        0.02        1.99      3.69 o
  -4  21  10        5.10        1.09      3.51 o
  -3  21  10       75.64       60.52      6.50 o
  -2  21  10       67.42       46.16      6.43 o
  -9   1  11      132.81      153.05      7.29 o
  -8   1  11        8.75       12.26      2.84 o
  -7   1  11       20.18       19.23      2.08 o
  -6   1  11       19.17       14.17      2.28 o
  -5   1  11      320.23      301.77      6.39 o
  -4   1  11        0.02        2.68      2.01 o
  -3   1  11      250.90      251.71      6.15 o
  -2   1  11      104.26       99.05      6.55 o
  -1   1  11        4.63        4.29      1.50 o
   0   1  11       45.33       54.67      2.70 o
   1   1  11        5.07       -0.72      1.99 o
   2   1  11        2.24        4.26      2.39 o
   3   1  11        0.37        4.79      3.92 o
  -9   2  11        7.83        5.01      4.88 o
  -8   2  11        2.70       -0.64      1.84 o
  -7   2  11        0.26        0.97      1.50 o
  -6   2  11      311.82      318.18      6.37 o
  -5   2  11        6.41        8.72      2.28 o
  -4   2  11      321.75      336.17      9.16 o
  -3   2  11      476.18      450.70      9.79 o
  -2   2  11       38.12       43.00      3.14 o
  -1   2  11       72.34       73.24      2.97 o
   0   2  11        9.21        6.85      1.95 o
   1   2  11       45.53       49.98      3.58 o
   2   2  11       45.07       44.18      3.67 o
   3   2  11       21.50       25.04      5.08 o
  -9   3  11        7.17       10.40      3.27 o
  -8   3  11       16.78       15.95      2.63 o
  -7   3  11        3.47        3.57      1.61 o
  -6   3  11        0.02       -4.41      2.40 o
  -5   3  11      150.95      151.71      4.81 o
  -4   3  11        0.03       -1.43      2.62 o
  -3   3  11      109.74      105.79      4.39 o
  -2   3  11      255.00      257.04      6.19 o
  -1   3  11       50.10       51.32      2.58 o
   0   3  11       82.79       87.51      4.34 o
   1   3  11       20.34       21.95      2.82 o
   2   3  11       65.71       65.65      4.24 o
   3   3  11       10.42       11.25      4.27 o
  -9   4  11        0.92        5.60      3.22 o
  -8   4  11        7.70        0.22      2.10 o
  -7   4  11        5.24        3.50      1.72 o
  -6   4  11        7.64        3.72      1.83 o
  -5   4  11        3.27        3.35      2.06 o
  -4   4  11      207.39      189.01      8.55 o
  -3   4  11        0.50       -1.27      1.88 o
  -2   4  11       29.48       26.87      2.74 o
  -1   4  11       29.92       30.42      2.18 o
   0   4  11       94.63       93.18      3.88 o
   1   4  11        0.31        1.74      1.94 o
   2   4  11       26.45       28.17      3.24 o
   3   4  11        9.60       12.48      4.46 o
  -9   5  11        5.60        3.13      2.28 o
  -8   5  11        8.40        4.19      2.17 o
  -7   5  11        0.33       -1.80      1.59 o
  -6   5  11       26.22       24.17      2.94 o
  -5   5  11       26.21       26.34      3.20 o
  -4   5  11       55.49       49.05      4.33 o
  -3   5  11        2.01       -0.45      2.26 o
  -2   5  11        1.80       -0.54      1.94 o
  -1   5  11       37.45       40.93      2.74 o
   0   5  11        2.64        1.66      1.86 o
   1   5  11        2.83        0.65      1.94 o
   2   5  11       11.88       10.82      2.74 o
   3   5  11        0.00        0.25      3.73 o
  -9   6  11        6.58       11.53      2.82 o
  -8   6  11       74.50       69.47      4.96 o
  -7   6  11       25.22       25.57      2.38 o
  -6   6  11        7.80        4.93      1.93 o
  -5   6  11       35.55       32.32      2.91 o
  -4   6  11      330.09      297.95      7.70 o
  -3   6  11       12.70       15.33      2.77 o
  -2   6  11       67.40       64.62      4.43 o
  -1   6  11      151.82      152.95      5.18 o
   0   6  11      107.37      109.03      4.22 o
   1   6  11       24.67       26.51      2.80 o
   2   6  11       31.25       33.02      4.01 o
   3   6  11       36.87       39.59      5.52 o
  -9   7  11        0.88       -0.91      2.32 o
  -8   7  11       13.13       15.89      2.07 o
  -7   7  11      106.25      111.68      4.07 o
  -6   7  11       14.60       11.48      2.14 o
  -5   7  11        5.88        4.81      2.18 o
  -4   7  11      347.71      332.84      7.22 o
  -3   7  11       72.30       74.27      6.49 o
  -2   7  11       68.76       77.81      4.93 o
  -1   7  11        1.13        1.68      2.17 o
   0   7  11       88.05       87.71      4.02 o
   1   7  11       41.58       46.92      3.65 o
   2   7  11        8.05       11.93      3.32 o
   3   7  11       52.18       57.82      6.41 o
  -9   8  11       23.97       17.15      3.18 o
  -8   8  11        0.14        0.05      1.75 o
  -7   8  11      136.72      147.67      4.56 o
  -6   8  11       69.72       68.44      3.46 o
  -5   8  11        9.94       10.00      2.09 o
  -4   8  11        7.89        4.35      2.21 o
  -3   8  11       10.05        5.32      2.22 o
  -2   8  11        0.82       -1.01      2.05 o
  -1   8  11       26.94       26.98      3.03 o
   0   8  11        0.00       -2.99      1.97 o
   1   8  11       57.42       53.37      3.34 o
   2   8  11        7.47        9.46      3.27 o
  -9   9  11        0.99        2.56      2.72 o
  -8   9  11        5.20        1.02      1.95 o
  -7   9  11       18.10       20.82      2.54 o
  -6   9  11       54.94       49.61      3.16 o
  -5   9  11       13.72       13.86      2.21 o
  -4   9  11      185.79      193.41      5.76 o
  -3   9  11       32.85       37.67      3.36 o
  -2   9  11       37.12       30.03      3.17 o
  -1   9  11       32.26       30.60      3.54 o
   0   9  11       18.69       22.05      2.86 o
   1   9  11        1.54       -0.80      1.91 o
   2   9  11       11.92       15.37      4.63 o
  -8  10  11        7.10       11.80      2.34 o
  -7  10  11        2.59        0.60      2.25 o
  -6  10  11        8.33        6.48      2.15 o
  -5  10  11        6.27       11.63      2.49 o
  -4  10  11       81.55       85.59      4.14 o
  -3  10  11      242.76      249.70     10.97 o
  -2  10  11       26.86       31.01      3.33 o
  -1  10  11      110.72      122.17      8.49 o
   0  10  11       16.24       15.22      2.70 o
   1  10  11        0.55       -2.48      2.61 o
   2  10  11       16.69       17.63      3.73 o
  -8  11  11       11.72        9.45      2.46 o
  -7  11  11       93.82      109.10      4.98 o
  -6  11  11        0.40       -0.83      1.90 o
  -5  11  11      152.82      145.79      4.82 o
  -4  11  11      183.03      188.07      5.27 o
  -3  11  11      148.24      157.22      7.17 o
  -2  11  11      185.17      195.92      6.16 o
  -1  11  11      147.12      151.48      6.26 o
   0  11  11       46.26       45.08      3.56 o
   1  11  11       30.60       34.59      4.07 o
   2  11  11       51.42       66.53      9.58 o
  -8  12  11       96.37      114.85      5.78 o
  -7  12  11        6.43        9.76      2.54 o
  -6  12  11        0.66       -1.22      1.92 o
  -5  12  11       65.85       76.58      3.96 o
  -4  12  11        4.31        7.59      2.27 o
  -3  12  11        0.82        0.81      2.30 o
  -2  12  11      191.77      180.95      6.08 o
  -1  12  11       15.61       15.71      3.17 o
   0  12  11       65.26       67.60      4.18 o
   1  12  11       74.26       77.33      5.38 o
   2  12  11        2.86        6.80      6.05 o
  -8  13  11        3.80        3.45      2.49 o
  -7  13  11        0.00        1.56      2.24 o
  -6  13  11        1.10        0.75      2.04 o
  -5  13  11        0.00        1.51      2.02 o
  -4  13  11       18.39       14.50      2.45 o
  -3  13  11        7.96        3.39      2.40 o
  -2  13  11       13.49       15.41      4.76 o
  -1  13  11       22.84       16.87      3.30 o
   0  13  11        0.09       -1.32      2.29 o
   1  13  11        1.95        2.27      2.95 o
  -7  14  11        0.02       -2.64      2.18 o
  -6  14  11        2.55        4.80      2.41 o
  -5  14  11        5.07        2.06      2.07 o
  -4  14  11       16.94       21.53      2.77 o
  -3  14  11        0.71       -1.19      3.29 o
  -2  14  11       29.28       31.93      3.88 o
  -1  14  11        3.55        7.48      3.09 o
   0  14  11       10.70       11.86      3.19 o
   1  14  11       36.21       24.81      4.90 o
  -7  15  11        8.28        6.24      2.65 o
  -6  15  11       15.52       19.71      2.93 o
  -5  15  11       85.61       91.81      5.66 o
  -4  15  11        6.29        6.28      2.31 o
  -3  15  11        9.02       11.75      3.42 o
  -2  15  11       21.46       28.82      3.88 o
  -1  15  11        6.74       -0.37      2.76 o
   0  15  11        0.06        0.78      4.27 o
   1  15  11        2.57       -0.50      5.54 o
  -7  16  11       36.34       50.89      3.95 o
  -6  16  11      117.23      124.55      5.35 o
  -5  16  11       48.53       56.49      3.87 o
  -4  16  11        1.86        0.84      2.21 o
  -3  16  11        0.23       -2.42      2.50 o
  -2  16  11      129.87      134.38      8.15 o
  -1  16  11       45.47       44.31      4.48 o
   0  16  11       14.27       17.63      4.54 o
  -6  17  11       35.00       42.84      3.76 o
  -5  17  11       23.95       22.55      3.10 o
  -4  17  11       60.36       60.22      4.77 o
  -3  17  11        4.80        8.65      3.01 o
  -2  17  11        7.57        3.32      3.09 o
  -1  17  11       24.86       27.69      3.96 o
   0  17  11       47.97       52.60      6.15 o
  -6  18  11       41.19       38.61      3.75 o
  -5  18  11        3.31       -0.71      2.46 o
  -4  18  11       55.38       53.60      4.56 o
  -3  18  11       50.05       57.48      5.08 o
  -2  18  11        0.04        0.20      3.32 o
  -1  18  11        0.05       -2.94      2.85 o
  -5  19  11       19.20       21.65      3.60 o
  -4  19  11       36.93       33.19      4.05 o
  -3  19  11       64.53       63.87      5.41 o
  -2  19  11        6.01        5.27      3.34 o
  -3  20  11       40.55       42.34      8.57 o
  -9   0  12        1.57        3.06      4.41 o
  -8   0  12       66.64       67.39      4.20 o
  -7   0  12        0.84        0.04      2.79 o
  -6   0  12      133.17      135.41      6.83 o
  -5   0  12       69.64       66.32      7.56 o
  -4   0  12      537.85      508.90     20.79 o
  -3   0  12      161.29      174.12      7.79 o
  -2   0  12       18.41       18.92      3.92 o
  -1   0  12      151.25      166.27      7.46 o
   0   0  12        3.11        0.93      3.65 o
   1   0  12       15.19       18.47      4.10 o
   2   0  12       25.67       29.99      7.06 o
  -9   1  12        8.91       10.53      3.47 o
  -8   1  12        0.81        1.45      2.06 o
  -7   1  12       56.98       58.52      3.41 o
  -6   1  12       52.38       47.66      3.33 o
  -5   1  12      231.26      250.64      6.33 o
  -4   1  12        0.18       -1.54      2.08 o
  -3   1  12      167.68      180.83      5.66 o
  -2   1  12      197.06      200.97      6.15 o
  -1   1  12       23.43       25.43      2.79 o
   0   1  12        6.38        7.26      2.35 o
   1   1  12       20.11       20.59      3.01 o
   2   1  12        0.05        0.25      5.04 o
  -9   2  12        0.01       -1.23      3.06 o
  -8   2  12        8.83        3.93      1.78 o
  -7   2  12       27.54       32.16      3.09 o
  -6   2  12        8.74       11.22      2.40 o
  -5   2  12        2.84        1.00      2.12 o
  -4   2  12        1.32        1.62      2.29 o
  -3   2  12       59.59       51.81      3.60 o
  -2   2  12        0.92        0.80      2.06 o
  -1   2  12        0.01       -0.85      2.40 o
   0   2  12        8.77        7.34      2.84 o
   1   2  12        1.50       -0.44      2.27 o
   2   2  12       17.66       20.75      4.62 o
  -9   3  12        1.76        1.91      3.19 o
  -8   3  12        2.88        1.87      1.79 o
  -7   3  12       37.04       31.00      2.58 o
  -6   3  12        3.06        1.22      2.06 o
  -5   3  12      149.13      139.90      5.05 o
  -4   3  12       34.92       32.05      3.10 o
  -3   3  12        0.54       -0.69      2.03 o
  -2   3  12       33.37       31.62      3.07 o
  -1   3  12        5.14        4.31      3.33 o
   0   3  12        1.04        0.69      2.14 o
   1   3  12       13.53       13.28      2.78 o
   2   3  12        6.94        5.42      3.92 o
  -9   4  12        7.08        3.66      2.55 o
  -8   4  12        0.66       -1.24      2.72 o
  -7   4  12        7.99        6.66      2.18 o
  -6   4  12       10.71        7.16      2.69 o
  -5   4  12       28.71       30.18      3.01 o
  -4   4  12      312.21      313.95      7.15 o
  -3   4  12       32.99       34.06      3.09 o
  -2   4  12      150.73      152.37     10.37 o
  -1   4  12       20.82       22.97      3.44 o
   0   4  12       85.57       92.23      5.02 o
   1   4  12       47.13       50.31      3.89 o
   2   4  12       21.99       32.38      5.80 o
  -9   5  12       15.19       16.03      3.07 o
  -8   5  12        0.13       -1.22      1.79 o
  -7   5  12        0.13       -1.32      1.89 o
  -6   5  12       12.07        8.10      2.90 o
  -5   5  12      111.23       93.36      4.98 o
  -4   5  12        6.93        3.16      2.37 o
  -3   5  12       77.52       73.93      4.27 o
  -2   5  12        3.66        4.84      2.74 o
  -1   5  12      124.32      130.31      5.99 o
   0   5  12       33.05       36.20      3.46 o
   1   5  12      123.47      132.43      7.93 o
   2   5  12       14.67        9.52      4.16 o
  -9   6  12        0.31        2.26      2.68 o
  -8   6  12       20.85       16.41      2.45 o
  -7   6  12        5.46        9.82      2.73 o
  -6   6  12      214.93      209.22      6.17 o
  -5   6  12       28.13       28.60      2.99 o
  -4   6  12        2.54        2.21      3.02 o
  -3   6  12       40.34       36.05      3.79 o
  -2   6  12        0.34       -4.67      2.33 o
  -1   6  12        0.47       -0.40      2.56 o
   0   6  12       63.45       77.60      4.53 o
   1   6  12        2.48       -0.88      2.81 o
   2   6  12       25.28       22.18      6.80 o
  -9   7  12        0.85        3.24      2.63 o
  -8   7  12        0.11       -0.42      2.08 o
  -7   7  12        6.48        9.03      2.30 o
  -6   7  12       32.97       24.42      2.88 o
  -5   7  12        9.13        5.65      2.32 o
  -4   7  12        0.14       -0.93      2.07 o
  -3   7  12      156.24      157.26      6.38 o
  -2   7  12       36.30       34.08      3.96 o
  -1   7  12       26.94       33.17      4.00 o
   0   7  12        0.45        0.55      2.90 o
   1   7  12        0.95       -4.11      2.54 o
   2   7  12        6.67       11.59      6.80 o
  -8   8  12       37.81       41.03      3.09 o
  -7   8  12        0.01       -0.79      1.94 o
  -6   8  12       47.26       49.70      3.58 o
  -5   8  12        2.90        3.60      2.22 o
  -4   8  12       15.97       20.29      2.91 o
  -3   8  12       35.61       36.72      3.48 o
  -2   8  12      240.17      243.78      8.55 o
  -1   8  12        8.43       15.34      3.42 o
   0   8  12       43.40       45.79      3.87 o
   1   8  12        9.95       10.58      3.35 o
  -8   9  12       14.56       16.75      2.68 o
  -7   9  12        8.19       10.71      2.34 o
  -6   9  12        5.31        2.54      2.06 o
  -5   9  12       12.75       15.56      2.69 o
  -4   9  12        1.27        1.54      2.22 o
  -3   9  12      176.58      171.27      5.97 o
  -2   9  12       43.49       37.53      4.37 o
  -1   9  12       24.81       26.31      4.26 o
   0   9  12       28.01       30.73      3.48 o
   1   9  12        1.01        0.80      2.88 o
  -8  10  12       45.65       43.55      3.44 o
  -7  10  12        6.68        6.93      2.30 o
  -6  10  12       39.01       47.54      3.38 o
  -5  10  12       16.88       19.83      2.87 o
  -4  10  12       18.97       13.88      2.74 o
  -3  10  12        0.49       -1.35      2.28 o
  -2  10  12       39.31       38.81      3.71 o
  -1  10  12        5.50        2.46      2.58 o
   0  10  12       47.15       55.24      8.21 o
   1  10  12        1.98        0.91      4.03 o
  -8  11  12       22.82       17.28      2.85 o
  -7  11  12        9.39        7.82      2.48 o
  -6  11  12        0.05       -0.72      1.99 o
  -5  11  12        0.06       -1.33      1.93 o
  -4  11  12       11.35        9.54      2.60 o
  -3  11  12        0.30       -2.46      2.18 o
  -2  11  12        7.74       11.09      2.98 o
  -1  11  12       14.48       15.04      3.07 o
   0  11  12        0.11        2.10      2.76 o
   1  11  12        4.06        4.03      5.54 o
  -8  12  12        9.02        7.34      2.66 o
  -7  12  12        6.08        3.61      2.48 o
  -6  12  12       99.87      105.16      4.81 o
  -5  12  12       16.11       15.58      2.59 o
  -4  12  12       21.39       17.47      2.95 o
  -3  12  12       35.28       39.40      5.31 o
  -2  12  12      120.36      132.51      5.77 o
  -1  12  12       18.45       26.94      3.82 o
   0  12  12       31.23       36.12      4.17 o
   1  12  12       14.59       12.10      6.05 o
  -7  13  12      104.98      113.18      5.11 o
  -6  13  12       17.32       13.45      2.73 o
  -5  13  12       30.71       32.96      3.13 o
  -4  13  12       10.64       11.06      2.95 o
  -3  13  12      105.07      115.45      7.75 o
  -2  13  12       11.45        6.49      4.35 o
  -1  13  12      208.98      211.08      7.75 o
   0  13  12       27.45       31.76      5.24 o
  -7  14  12        2.59        4.60      2.52 o
  -6  14  12        4.38        3.06      2.45 o
  -5  14  12        1.58        3.19      2.29 o
  -4  14  12       11.63        9.20      2.77 o
  -3  14  12       13.84        9.55      3.01 o
  -2  14  12       56.48       53.03      4.44 o
  -1  14  12        0.80        2.39      2.99 o
   0  14  12        1.58       -2.52      3.56 o
  -6  15  12        9.98        6.98      2.63 o
  -5  15  12       19.29       16.78      2.84 o
  -4  15  12       26.64       28.63      3.62 o
  -3  15  12        1.41       -4.86      2.47 o
  -2  15  12        2.28        1.64      2.86 o
  -1  15  12       16.27       17.19      3.74 o
  -6  16  12        0.89       -1.95      2.36 o
  -5  16  12        2.69        3.55      2.76 o
  -4  16  12       34.68       22.31      3.61 o
  -3  16  12        8.91        8.71      3.17 o
  -2  16  12        3.37        5.10      3.30 o
  -1  16  12        5.34        5.79      3.33 o
  -5  17  12       83.19       90.69      5.64 o
  -4  17  12        0.68       -0.03      2.79 o
  -3  17  12       30.36       33.67      4.05 o
  -2  17  12        0.04       -1.34      2.96 o
  -4  18  12       49.17       59.49      5.06 o
  -3  18  12        0.02       -3.90      2.88 o
  -9   1  13       41.40       49.36      5.32 o
  -8   1  13        1.74       -0.50      1.85 o
  -7   1  13       43.51       44.53      3.51 o
  -6   1  13        1.21        1.00      2.25 o
  -5   1  13       10.89       12.44      2.66 o
  -4   1  13        8.29        4.81      2.45 o
  -3   1  13      104.47      119.87      5.06 o
  -2   1  13        8.54        9.51      2.45 o
  -1   1  13        5.67        9.78      3.65 o
   0   1  13        2.40        0.10      5.29 o
   1   1  13        4.19        0.38      6.30 o
  -9   2  13        1.88       -2.77      2.13 o
  -8   2  13        6.45        6.36      2.09 o
  -7   2  13       24.02       22.18      3.13 o
  -6   2  13      167.37      161.81      5.51 o
  -5   2  13       65.65       62.15      3.97 o
  -4   2  13      132.02      153.60      5.53 o
  -3   2  13        0.01        2.89      2.30 o
  -2   2  13       16.84       14.82      2.68 o
  -1   2  13        7.72       10.08      3.00 o
   0   2  13       77.28       94.17      7.22 o
   1   2  13        6.38        3.25      3.73 o
  -9   3  13        2.53        6.04      2.72 o
  -8   3  13       12.15        9.65      2.76 o
  -7   3  13        2.95        0.40      1.92 o
  -6   3  13       55.09       58.98      3.89 o
  -5   3  13       80.55       89.49      4.66 o
  -4   3  13       57.48       61.51      5.46 o
  -3   3  13       30.53       30.54      3.21 o
  -2   3  13        1.83        5.54      2.43 o
  -1   3  13      107.84      109.59      8.13 o
   0   3  13        3.28        3.70      4.16 o
   1   3  13       42.72       42.48      5.59 o
  -8   4  13        1.16       -0.85      2.03 o
  -7   4  13        7.15        4.49      2.36 o
  -6   4  13        0.23       -2.71      3.20 o
  -5   4  13        0.05       -1.00      2.12 o
  -4   4  13       23.76       13.15      2.82 o
  -3   4  13       37.66       48.64      3.75 o
  -2   4  13        9.88       18.88      3.38 o
  -1   4  13       54.54       55.49      6.29 o
   0   4  13       14.77       13.28      5.42 o
   1   4  13        3.93        9.35      4.36 o
  -8   5  13       10.53        6.20      2.41 o
  -7   5  13       12.87       17.34      2.80 o
  -6   5  13       24.47       19.53      2.80 o
  -5   5  13        2.32        0.26      2.43 o
  -4   5  13      106.74      102.31      6.48 o
  -3   5  13      168.27      159.99     14.25 o
  -2   5  13        2.36        4.97      2.94 o
  -1   5  13       20.34       19.09      3.63 o
   0   5  13        8.54        6.29      3.91 o
   1   5  13        2.12       -1.91      3.73 o
  -8   6  13       12.61       10.04      2.60 o
  -7   6  13        0.28       -0.29      2.04 o
  -6   6  13        2.45        0.51      2.16 o
  -5   6  13       27.85       32.05      3.24 o
  -4   6  13      144.00      147.07      6.45 o
  -3   6  13       45.99       31.85      3.92 o
  -2   6  13      224.32      245.68      8.17 o
  -1   6  13        0.22        1.20      2.84 o
   0   6  13       87.87      102.81      7.75 o
   1   6  13       10.66        6.77      4.27 o
  -8   7  13        2.75        4.11      2.41 o
  -7   7  13        0.50       -1.63      2.12 o
  -6   7  13        6.53        8.60      2.41 o
  -5   7  13       99.64       96.55      4.90 o
  -4   7  13        5.01        6.50      2.54 o
  -3   7  13      100.77      106.12      6.05 o
  -2   7  13       10.29        5.69      5.79 o
  -1   7  13       83.51       91.36      9.59 o
   0   7  13        1.19        2.94      3.83 o
  -8   8  13        2.57        3.43      2.53 o
  -7   8  13        0.00        0.66      2.29 o
  -6   8  13        0.05        2.74      2.27 o
  -5   8  13       30.11       30.21      3.29 o
  -4   8  13       12.31       14.38      2.79 o
  -3   8  13        0.59        0.29      2.41 o
  -2   8  13        8.88        8.18      3.42 o
  -1   8  13        3.59       -1.20      2.52 o
   0   8  13        0.14        1.79      2.90 o
  -8   9  13        0.22       -2.29      4.00 o
  -7   9  13        0.39       -3.44      2.18 o
  -6   9  13       15.04       16.41      3.82 o
  -5   9  13        0.02       -1.78      2.09 o
  -4   9  13        1.01        2.84      2.36 o
  -3   9  13       14.32       15.56      3.09 o
  -2   9  13        0.93       -0.39      2.53 o
  -1   9  13        0.50        2.56      2.69 o
   0   9  13        0.04       -1.05      2.56 o
  -7  10  13        5.31        3.12      2.66 o
  -6  10  13        0.32        1.02      3.46 o
  -5  10  13        1.88        0.88      2.40 o
  -4  10  13        0.44       -1.25      2.23 o
  -3  10  13        0.68       -1.04      2.39 o
  -2  10  13       94.70       92.51      5.23 o
  -1  10  13       17.67       20.09      3.34 o
   0  10  13        1.37       -4.51      4.33 o
  -7  11  13       74.68       83.14      5.04 o
  -6  11  13        0.18       -0.65      2.43 o
  -5  11  13       42.19       43.12      3.89 o
  -4  11  13        0.02        0.32      2.55 o
  -3  11  13       74.44       85.69      6.26 o
  -2  11  13        2.03        0.27      2.70 o
  -1  11  13       67.66       79.65      5.08 o
   0  11  13        0.61       -0.48      5.22 o
  -7  12  13       11.76       11.96      2.81 o
  -6  12  13       31.63       44.28      5.42 o
  -5  12  13        1.00       -2.08      2.31 o
  -4  12  13       30.98       41.98      3.93 o
  -3  12  13       50.14       58.14      4.46 o
  -2  12  13       82.82       87.34      5.27 o
  -1  12  13        0.17       -2.08      2.64 o
  -6  13  13        2.01       -0.58      2.40 o
  -5  13  13       10.25        8.22      2.95 o
  -4  13  13        1.42        1.18      2.58 o
  -3  13  13        1.56        0.89      2.72 o
  -2  13  13        0.77       -0.10      2.78 o
  -1  13  13        4.12        2.12      2.94 o
  -6  14  13       14.87       11.43      3.11 o
  -5  14  13       58.95       63.92      4.72 o
  -4  14  13      106.52      112.97      5.88 o
  -3  14  13       14.58       17.19      3.38 o
  -2  14  13       21.41       24.32      3.77 o
  -5  15  13       10.78       11.26      3.15 o
  -4  15  13       26.44       35.92      4.09 o
  -3  15  13       40.91       43.80      4.58 o
  -2  15  13       10.90        9.36      3.33 o
  -8   0  14       30.64       26.01      4.57 o
  -7   0  14        0.01       -2.19      3.21 o
  -6   0  14      113.92      147.15      8.19 o
  -5   0  14       79.24       74.52      6.54 o
  -4   0  14        0.06       -2.71      3.33 o
  -3   0  14        2.89        2.02      3.56 o
  -2   0  14       81.62       69.31      9.07 o
  -1   0  14        0.98       -5.29      4.79 o
   0   0  14       11.49       11.59      6.30 o
  -8   1  14       23.44       28.40      2.95 o
  -7   1  14       27.86       25.66      3.21 o
  -6   1  14        9.97        6.82      2.66 o
  -5   1  14       20.52       21.50      3.06 o
  -4   1  14        5.35        2.94      2.52 o
  -3   1  14       22.28       17.97      2.99 o
  -2   1  14       49.59       58.07      6.14 o
  -1   1  14       19.58       28.97      5.08 o
   0   1  14       39.48       44.01      7.18 o
  -8   2  14        5.83        3.12      2.41 o
  -7   2  14       55.14       55.57      4.03 o
  -6   2  14        0.01       -1.19      2.29 o
  -5   2  14        1.36        0.00      2.28 o
  -4   2  14       13.17       13.72      3.90 o
  -3   2  14        1.10        3.35      2.51 o
  -2   2  14       13.98       16.90      3.62 o
  -1   2  14        2.92       -1.39      3.56 o
   0   2  14       19.77       21.67      7.06 o
  -8   3  14       24.59       27.98      3.20 o
  -7   3  14        4.59        3.04      2.39 o
  -6   3  14        4.22        1.79      2.38 o
  -5   3  14        1.44       -1.15      2.25 o
  -4   3  14      142.80      153.87      6.47 o
  -3   3  14       62.19       62.50      5.17 o
  -2   3  14       54.06       62.40      7.63 o
  -1   3  14        1.24        8.72      9.45 o
   0   3  14        0.32       -1.25      3.62 o
  -8   4  14        1.06       -2.19      3.08 o
  -7   4  14       28.03       34.25      5.24 o
  -6   4  14        8.59        9.77      2.74 o
  -5   4  14       89.39       90.97      4.90 o
  -4   4  14       61.72       64.39      4.38 o
  -3   4  14      124.86      147.92      6.58 o
  -2   4  14       94.49       88.61      7.10 o
  -1   4  14        1.12        8.06      4.10 o
   0   4  14       11.90       18.66      4.80 o
  -8   5  14        5.94        4.97      2.61 o
  -7   5  14       23.45       26.17      3.25 o
  -6   5  14       23.13       24.25      3.17 o
  -5   5  14        3.72        3.23      2.80 o
  -4   5  14       24.56       19.43      5.52 o
  -3   5  14      147.30      148.84     13.39 o
  -2   5  14        0.21        4.00      3.22 o
  -1   5  14      132.79      147.49     17.77 o
  -8   6  14        2.03        1.61      2.46 o
  -7   6  14       20.13       31.35      5.97 o
  -6   6  14        3.48        1.02      2.31 o
  -5   6  14        0.10        0.18      2.25 o
  -4   6  14       15.07       15.04      3.51 o
  -3   6  14        1.30        3.60      3.18 o
  -2   6  14        0.05       -2.60      2.98 o
  -1   6  14       43.84       43.24      7.56 o
  -7   7  14       24.02       33.37      3.54 o
  -6   7  14        0.32       -0.24      2.32 o
  -5   7  14        4.86        2.17      2.41 o
  -4   7  14       11.05       13.58      2.91 o
  -3   7  14       18.09       17.51      5.79 o
  -2   7  14        7.66        8.12      3.47 o
  -1   7  14       32.79       29.09      5.25 o
  -7   8  14       15.24       14.75      3.02 o
  -6   8  14        0.21        0.95      2.40 o
  -5   8  14       19.47       19.96      3.16 o
  -4   8  14       13.51       18.98      3.19 o
  -3   8  14       83.23       95.02      5.36 o
  -2   8  14       29.05       31.66      3.78 o
  -1   8  14       21.20       23.67      3.57 o
  -7   9  14        0.07       -4.58      2.35 o
  -6   9  14        3.97        6.18      2.68 o
  -5   9  14        6.21        7.35      2.75 o
  -4   9  14       23.05       21.41      4.15 o
  -3   9  14        7.63        2.76      2.78 o
  -2   9  14        7.67        6.46      3.01 o
  -1   9  14       11.61        9.57      3.10 o
  -6  10  14       44.47       46.13      4.15 o
  -5  10  14        0.27        1.67      2.58 o
  -4  10  14        4.09        4.22      2.76 o
  -3  10  14        0.65       -0.46      2.61 o
  -2  10  14       19.91       19.26      3.55 o
  -6  11  14       52.96       65.19      9.09 o
  -5  11  14       17.27       16.52      3.27 o
  -4  11  14        2.39        3.24      2.73 o
  -3  11  14        2.58        1.23      2.87 o
  -2  11  14       13.64        9.13      3.15 o
  -5  12  14        0.00       -0.92      2.64 o
  -4  12  14        3.53       -2.01      2.69 o
  -3  12  14        9.33        5.50      3.07 o
  -4  13  14       51.58       44.28      4.40 o
  -7   1  15       15.08       12.19      3.12 o
  -6   1  15        1.70        1.15      3.02 o
  -5   1  15       20.22       25.83      3.49 o
  -4   1  15       10.19       11.13      3.07 o
  -3   1  15        6.00        5.18      4.37 o
  -2   1  15        1.63        0.93      3.91 o
  -7   2  15       44.17       52.32      4.20 o
  -6   2  15       15.13       15.65      3.22 o
  -5   2  15       47.75       57.66      8.66 o
  -4   2  15        0.01       -2.45      2.47 o
  -3   2  15       89.07      102.66     17.78 o
  -2   2  15        0.40       -0.65      3.83 o
  -7   3  15        0.00        2.71      2.73 o
  -6   3  15       60.14       69.50      4.70 o
  -5   3  15        0.66        2.76      2.59 o
  -4   3  15       13.75       12.01      3.06 o
  -3   3  15        1.46        3.44      3.24 o
  -2   3  15       59.10       62.30      6.59 o
  -7   4  15        2.79        4.05      2.76 o
  -6   4  15       34.95       39.85      4.36 o
  -5   4  15        0.17        0.02      2.81 o
  -4   4  15        0.92       -2.85      2.78 o
  -3   4  15        8.20        6.34      3.39 o
  -2   4  15       14.94       15.04      8.19 o
  -7   5  15        0.41        0.56      2.66 o
  -6   5  15       21.50       23.74      3.42 o
  -5   5  15        0.02        0.52      3.04 o
  -4   5  15       39.64       37.51      5.59 o
  -3   5  15       19.94       22.36      3.96 o
  -2   5  15        0.77       -0.25      3.92 o
  -6   6  15       16.95       20.11      3.41 o
  -5   6  15       26.42       31.02      3.71 o
  -4   6  15        5.14        7.81      3.31 o
  -3   6  15       26.69       25.23      4.80 o
  -6   7  15       38.31       41.32      4.87 o
  -5   7  15        2.46        6.09      2.81 o
  -4   7  15       37.23       42.36      4.15 o
  -3   7  15       22.27       28.47      4.34 o
  -6   8  15        3.47       -0.50      5.29 o
  -5   8  15        0.38       -3.05      2.60 o
  -4   8  15        1.51        1.61      2.80 o
  -3   8  15        2.98        0.35      2.86 o
  -5   9  15       23.69       26.89      4.00 o
  -4   9  15       14.47       13.17      3.20 o
 
